# Supplementary material for: Blue–Green Emitting Phosphor Ba2LiAlSi2O8:Eu2+ for Phosphor-Converted Light-Emitting Diodes via Single-Particle Diagnosis in a Quasi-Quaternary System
Source: ACS Appl Mater Interfaces. 2026 May 14;18(20):28857–65. doi: 10.1021/acsami.6c02416 (PMC13220227; doi:10.1021/acsami.6c02416)
Supplement: Supplementary file 1 [file am6c02416_si_001.cif]

data_na_624-4_2_2_test1
_audit_creation_date               2025-12-16
_audit_creation_method
;
Olex2 1.5
(compiled 2025.05.31 svn.r86d253d1 for OlexSys, GUI svn.r7254)
;
_shelx_SHELXL_version_number       '2019/3'
_audit_contact_author_address      ?
_audit_contact_author_email        ?
_audit_contact_author_name         ''
_audit_contact_author_phone        ?
_publ_contact_author_id_orcid      ?
_publ_section_references
;
Dolomanov, O.V., Bourhis, L.J., Gildea, R.J, Howard, J.A.K. & Puschmann, H.
 (2009), J. Appl. Cryst. 42, 339-341.

Sheldrick, G.M. (2008). Acta Cryst. A64, 112-122.

Sheldrick, G.M. (2015). Acta Cryst. C71, 3-8.
;
_chemical_name_common              ?
_chemical_name_systematic          ?
_chemical_formula_moiety           'Al Ba1.96 Eu0.04 Li O8 Si2'
_chemical_formula_sum              'Al Ba1.96 Eu0.04 Li O8 Si2'
_chemical_formula_weight           493.36
_chemical_absolute_configuration   ?
_chemical_melting_point            ?
_chemical_oxdiff_formula           'Ba2 Li Al Si2 O8'
loop_
  _atom_type_symbol
  _atom_type_description
  _atom_type_scat_dispersion_real
  _atom_type_scat_dispersion_imag
  _atom_type_scat_source
 'Al' 'Al' 0.0645 0.0514 'International Tables Vol C Tables 4.2.6.8 and 6.1.1.4'
 'Ba' 'Ba' -0.3244 2.2819
 'International Tables Vol C Tables 4.2.6.8 and 6.1.1.4'
 'Eu' 'Eu' -0.1578 3.6682
 'International Tables Vol C Tables 4.2.6.8 and 6.1.1.4'
 'Li' 'Li' -0.0003 0.0001
 'International Tables Vol C Tables 4.2.6.8 and 6.1.1.4'
 'O' 'O' 0.0106 0.0060 'International Tables Vol C Tables 4.2.6.8 and 6.1.1.4'
 'Si' 'Si' 0.0817 0.0704 'International Tables Vol C Tables 4.2.6.8 and 6.1.1.4'

_shelx_space_group_comment
;
The symmetry employed for this shelxl refinement is uniquely defined
by the following loop, which should always be used as a source of
symmetry information in preference to the above space-group names.
They are only intended as comments.
;
_space_group_crystal_system        'orthorhombic'
_space_group_IT_number             33
_space_group_name_H-M_alt          'P n a 21'
_space_group_name_Hall             'P 2c -2n'
loop_
  _space_group_symop_operation_xyz
 'x, y, z'
 '-x, -y, z+1/2'
 '-x+1/2, y+1/2, z+1/2'
 'x+1/2, -y+1/2, z'

_cell_length_a                     8.04521(11)
_cell_length_b                     19.0484(2)
_cell_length_c                     5.02228(6)
_cell_angle_alpha                  90
_cell_angle_beta                   90
_cell_angle_gamma                  90
_cell_volume                       769.659(17)
_cell_formula_units_Z              4
_cell_measurement_reflns_used      24399
_cell_measurement_temperature      293(2)
_cell_measurement_theta_max        38.5940
_cell_measurement_theta_min        2.7380
_shelx_estimated_absorpt_T_max     0.891
_shelx_estimated_absorpt_T_min     0.822
_exptl_absorpt_coefficient_mu      10.727
_exptl_absorpt_correction_T_max    1.00000
_exptl_absorpt_correction_T_min    0.82742
_exptl_absorpt_correction_type     multi-scan
_exptl_absorpt_process_details
;
CrysAlisPro 1.171.44.103a (Rigaku Oxford Diffraction, 2025)
Empirical absorption correction using spherical harmonics,
implemented in SCALE3 ABSPACK scaling algorithm.
;
_exptl_absorpt_special_details     ?
_exptl_crystal_colour              colourless
_exptl_crystal_colour_lustre       ?
_exptl_crystal_colour_primary      colourless
_exptl_crystal_density_diffrn      4.258
_exptl_crystal_density_meas        ?
_exptl_crystal_density_method      ?
_exptl_crystal_description         irregular
_exptl_crystal_F_000               881
_exptl_crystal_size_max            0.019
_exptl_crystal_size_mid            0.017
_exptl_crystal_size_min            0.011
_exptl_transmission_factor_max     ?
_exptl_transmission_factor_min     ?
_diffrn_reflns_av_R_equivalents    0.0477
_diffrn_reflns_av_unetI/netI       0.0177
_diffrn_reflns_Laue_measured_fraction_full  0.999
_diffrn_reflns_Laue_measured_fraction_max  1.000
_diffrn_reflns_limit_h_max         10
_diffrn_reflns_limit_h_min         -13
_diffrn_reflns_limit_k_max         31
_diffrn_reflns_limit_k_min         -31
_diffrn_reflns_limit_l_max         8
_diffrn_reflns_limit_l_min         -8
_diffrn_reflns_number              55852
_diffrn_reflns_point_group_measured_fraction_full  0.999
_diffrn_reflns_point_group_measured_fraction_max  1.000
_diffrn_reflns_theta_full          25.242
_diffrn_reflns_theta_max           36.312
_diffrn_reflns_theta_min           2.748
_diffrn_ambient_temperature        293(2)
_diffrn_detector                   'Hybrid Pixel Array Detector'
_diffrn_detector_area_resol_mean   10.0000
_diffrn_detector_type              'HyPix-Arc 150'
_diffrn_measured_fraction_theta_full  0.999
_diffrn_measured_fraction_theta_max  1.000
_diffrn_measurement_details
;
List of Runs (angles in degrees, time in seconds):

  # Type    Start    End  Width  t~exp~   \w     \q     \k     \f   Frames
--------------------------------------------------------------------------
  1  \w     -4.00  26.00   0.50   30.00    --   -0.84  96.00  68.47   60
  2  \w     -3.00  25.00   0.50   30.00    --   -0.84  93.00   6.46   56
  3  \w    -14.00  41.00   0.50   30.00    --   -0.84  19.00 -30.00  110
  4  \w    -13.00  36.00   0.50   30.00    --   -0.84  20.00  67.70   98
  5  \w    -13.00  12.00   0.50   30.00    --   -0.84  20.00 157.70   50
  6  \w     -5.00  26.00   0.50   30.00    --   -0.84  96.00 115.02   62
  7  \w     -9.00  40.00   0.50   30.00    --   -0.84  21.00   1.38   98
  8  \w    -15.00  10.00   0.50   30.00    --   -0.84  19.00 150.00   50
  9  \w    -11.00  26.00   0.50   30.00    --   -0.84  21.00 -95.72   74
 10  \w    -11.00  26.00   0.50   30.00    --   -0.84  21.00  -5.72   74
 11  \w    -11.00  19.00   0.50   30.00    --   -0.84  21.00  84.28   60
 12  \w    -11.00  34.00   0.50   30.00    --   -0.84  21.00 174.28   90
 13  \w     -5.00  20.00   0.50   30.00    --   -0.84  96.00  89.99   50
 14  \w     -5.00  22.00   0.50   30.00    --   -0.84  96.00 -84.62   54
 15  \w     -9.00  41.00   0.50   30.00    --   -0.84  21.00  91.37  100
 16  \w     -1.00  31.00   0.50   30.00    --   -0.84  89.00 137.59   64
 17  \w     -5.00  23.00   0.50   30.00    --   -0.84  96.00 -28.09   56
 18  \w      3.00  28.00   0.50   30.00    --   -0.84  84.00-103.28   50
 19  \w      3.00  28.00   0.50   30.00    --   -0.84  84.00  76.71   50
 20  \w     16.00  41.00   0.50   30.00    --   -0.84  38.00  51.96   50
 21  \w     -5.00  25.00   0.50   30.00    --   -0.84  96.00 168.15   60
 22  \w     -1.00  30.00   0.50   30.00    --   -2.00  88.00-155.88   62
 23  \w     -1.00  27.00   0.50   30.00    --   -2.00  88.00 -65.88   56
 24  \w    -15.00  16.00   0.50   30.00    --   -2.00  19.00 -71.86   62
 25  \w    -12.00  32.00   0.50   30.00    --   -2.00  21.00  34.70   88
 26  \w    -17.00  34.00   0.50   30.00    --   -2.00  19.00-118.26  102
 27  \w     -1.00  27.00   0.50   30.00    --   -2.00  88.00  24.12   56
 28  \w    -17.00  16.00   0.50   30.00    --   -2.00  19.00-161.87   66
 29  \w    -12.00  31.00   0.50   30.00    --   -2.00  21.00 -55.29   86
 30  \w    -12.00  30.00   0.50   30.00    --   -2.00  21.00 124.70   84
 31  \w    -12.00  18.00   0.50   30.00    --   -2.00  21.00-145.29   60
;
_diffrn_measurement_device         'four-circle diffractometer'
_diffrn_measurement_device_type    'ROD, SynergyCustom system, HyPix-Arc 150'
_diffrn_measurement_method         '\w scans'
_diffrn_orient_matrix_type        
 'CrysAlisPro convention (1999,Acta A55,543-557)'
_diffrn_orient_matrix_UB_11        0.0087955000
_diffrn_orient_matrix_UB_12        -0.0365360000
_diffrn_orient_matrix_UB_13        0.0233620000
_diffrn_orient_matrix_UB_21        -0.0005249000
_diffrn_orient_matrix_UB_22        -0.0062105000
_diffrn_orient_matrix_UB_23        -0.1392499000
_diffrn_orient_matrix_UB_31        0.0877211000
_diffrn_orient_matrix_UB_32        0.0036257000
_diffrn_orient_matrix_UB_33        -0.0031875000
_diffrn_oxdiff_digest_creation
;
CAP 1.171.44.103a, AC 1.5-ac7-014
;
_diffrn_oxdiff_digest_hkl
;
_FRAME_DIGEST_NOT_VALID_
;
_diffrn_oxdiff_digest_od_ed
;

;
_diffrn_radiation_monochromator    mirror
_diffrn_radiation_probe            x-ray
_diffrn_radiation_type             'Mo K\a'
_diffrn_radiation_wavelength       0.71073
_diffrn_source                     'Rotating-anode X-ray tube'
_diffrn_source_type                'Rigaku (Mo) X-ray Source'
_reflns_Friedel_coverage           0.836
_reflns_Friedel_fraction_full      1.000
_reflns_Friedel_fraction_max       1.000
_reflns_number_gt                  3602
_reflns_number_total               3736
_reflns_special_details
;
 Reflections were merged by SHELXL according to the crystal
 class for the calculation of statistics and refinement.
 
 _reflns_Friedel_fraction is defined as the number of unique
 Friedel pairs measured divided by the number that would be
 possible theoretically, ignoring centric projections and
 systematic absences.
;
_reflns_threshold_expression       'I > 2\s(I)'
_computing_cell_refinement         'CrysAlisPro 1.171.44.103a (Rigaku OD, 2025)'
_computing_data_collection        
 'CrysAlisPro system (CCD 44.117a 64-bit (release 07-07-2025))'
_computing_data_reduction          'CrysAlisPro 1.171.44.103a (Rigaku OD, 2025)'
_computing_molecular_graphics      'Olex2 1.5 (Dolomanov et al., 2009)'
_computing_publication_material    'Olex2 1.5 (Dolomanov et al., 2009)'
_computing_structure_refinement    'SHELXL 2019/3 (Sheldrick, 2015)'
_computing_structure_solution      'SHELXS  (Sheldrick, 2008)'
_refine_diff_density_max           1.066
_refine_diff_density_min           -1.402
_refine_diff_density_rms           0.187
_refine_ls_abs_structure_details
;
 Flack x determined using 1544 quotients [(I+)-(I-)]/[(I+)+(I-)]
 (Parsons, Flack and Wagner, Acta Cryst. B69 (2013) 249-259).
;
_refine_ls_abs_structure_Flack     0.010(9)
_refine_ls_extinction_coef         .
_refine_ls_extinction_method       none
_refine_ls_goodness_of_fit_ref     1.204
_refine_ls_hydrogen_treatment      undef
_refine_ls_matrix_type             full
_refine_ls_number_parameters       129
_refine_ls_number_reflns           3736
_refine_ls_number_restraints       2
_refine_ls_R_factor_all            0.0241
_refine_ls_R_factor_gt             0.0218
_refine_ls_restrained_S_all        1.204
_refine_ls_shift/su_max            0.003
_refine_ls_shift/su_mean           0.000
_refine_ls_structure_factor_coef   Fsqd
_refine_ls_weighting_details      
 'w=1/[\s^2^(Fo^2^)+(0.0090P)^2^+1.6987P] where P=(Fo^2^+2Fc^2^)/3'
_refine_ls_weighting_scheme        calc
_refine_ls_wR_factor_gt            0.0367
_refine_ls_wR_factor_ref           0.0371
_refine_special_details            ?
_olex2_refinement_description
;
1. Shared sites
{Ba1, Eu1}
{Ba2, Eu2}
2. Uiso/Uaniso restraints and constraints
Uanis(Ba1) = Uanis(Eu1)
Uanis(Ba2) = Uanis(Eu2)
3. Others
 1*[Sof(Ba1)+Sof(Eu1)]+1*[Sof(Ba2)+Sof(Eu2)]=1.96 with esd of 0.0001
 Sof(Eu1)=1-FVAR(1)
 Sof(Ba1)=FVAR(1)
 Sof(Eu2)=1-FVAR(2)
 Sof(Ba2)=FVAR(2)
;
_atom_sites_solution_hydrogens     .
_atom_sites_solution_primary       direct
_atom_sites_solution_secondary     ?
loop_
  _atom_site_label
  _atom_site_type_symbol
  _atom_site_fract_x
  _atom_site_fract_y
  _atom_site_fract_z
  _atom_site_U_iso_or_equiv
  _atom_site_adp_type
  _atom_site_occupancy
  _atom_site_site_symmetry_order
  _atom_site_calc_flag
  _atom_site_refinement_flags_posn
  _atom_site_refinement_flags_adp
  _atom_site_refinement_flags_occupancy
  _atom_site_disorder_assembly
  _atom_site_disorder_group
 Ba1 Ba 0.18003(3) 0.55048(2) 0.37803(5) 0.00919(4) Uani 0.979(3) 1 d . . P .
 .
 Eu1 Eu 0.18003(3) 0.55048(2) 0.37803(5) 0.00919(4) Uani 0.021(3) 1 d . . P .
 .
 Ba2 Ba 0.47812(2) 0.72172(2) 0.40001(5) 0.00916(4) Uani 0.981(3) 1 d . . P .
 .
 Eu2 Eu 0.47812(2) 0.72172(2) 0.40001(5) 0.00916(4) Uani 0.019(3) 1 d . . P .
 .
 Li1 Li 0.4870(8) 0.5581(4) 0.8649(18) 0.0119(12) Uani 1 1 d . . . . .
 Al1 Al 0.80188(13) 0.65697(5) 0.8667(3) 0.00543(18) Uani 1 1 d . . . . .
 Si1 Si 0.19239(11) 0.68060(4) 0.8825(3) 0.00532(13) Uani 1 1 d . . . . .
 Si2 Si 0.71634(12) 0.57203(5) 0.3649(2) 0.00545(16) Uani 1 1 d . . . . .
 O1 O 0.8616(4) 0.51509(14) 0.3463(6) 0.0122(6) Uani 1 1 d . . . . .
 O2 O 0.6950(4) 0.59328(14) 0.6833(5) 0.0075(5) Uani 1 1 d . . . . .
 O3 O 0.7679(4) 0.64613(15) 0.2089(5) 0.0098(5) Uani 1 1 d . . . . .
 O4 O 0.2222(4) 0.76149(14) 0.7714(6) 0.0094(5) Uani 1 1 d . . . . .
 O5 O 0.5406(4) 0.54571(16) 0.2467(6) 0.0110(5) Uani 1 1 d . . . . .
 O6 O 0.3354(4) 0.63184(15) 0.7611(6) 0.0103(5) Uani 1 1 d . . . . .
 O7 O 0.1888(4) 0.68277(15) 0.2021(5) 0.0096(5) Uani 1 1 d . . . . .
 O8 O 0.0094(4) 0.65832(16) 0.7660(6) 0.0103(5) Uani 1 1 d . . . . .

loop_
  _atom_site_aniso_label
  _atom_site_aniso_U_11
  _atom_site_aniso_U_22
  _atom_site_aniso_U_33
  _atom_site_aniso_U_23
  _atom_site_aniso_U_13
  _atom_site_aniso_U_12
 Ba1 0.01100(8) 0.00765(7) 0.00893(7) 0.00042(10) 0.00008(10) -0.00135(6)
 Eu1 0.01100(8) 0.00765(7) 0.00893(7) 0.00042(10) 0.00008(10) -0.00135(6)
 Ba2 0.00618(7) 0.01255(7) 0.00875(7) -0.00037(10) 0.00037(11) -0.00199(6)
 Eu2 0.00618(7) 0.01255(7) 0.00875(7) -0.00037(10) 0.00037(11) -0.00199(6)
 Li1 0.008(2) 0.014(3) 0.014(3) 0.000(3) -0.001(3) 0.001(2)
 Al1 0.0049(4) 0.0051(3) 0.0063(5) -0.0004(4) 0.0004(4) -0.0008(3)
 Si1 0.0047(3) 0.0053(3) 0.0059(3) -0.0008(5) -0.0007(5) 0.0001(2)
 Si2 0.0063(4) 0.0053(3) 0.0047(4) -0.0004(4) -0.0007(4) -0.0007(3)
 O1 0.0116(11) 0.0105(10) 0.0147(15) -0.0017(9) -0.0006(10) 0.0044(9)
 O2 0.0082(12) 0.0088(11) 0.0056(10) -0.0016(8) 0.0011(9) -0.0033(9)
 O3 0.0145(14) 0.0092(11) 0.0057(10) 0.0011(8) 0.0007(10) -0.0036(10)
 O4 0.0146(14) 0.0045(10) 0.0092(11) 0.0005(8) -0.0009(10) -0.0004(9)
 O5 0.0095(13) 0.0139(12) 0.0097(11) 0.0018(9) -0.0038(9) -0.0046(10)
 O6 0.0087(13) 0.0089(11) 0.0132(12) 0.0003(9) 0.0015(10) 0.0026(10)
 O7 0.0114(13) 0.0105(11) 0.0071(10) 0.0006(8) -0.0001(9) -0.0002(10)
 O8 0.0048(12) 0.0134(12) 0.0127(12) 0.0011(9) -0.0011(9) -0.0020(10)

_geom_special_details
;
 All esds (except the esd in the dihedral angle between two l.s. planes)
 are estimated using the full covariance matrix.  The cell esds are taken
 into account individually in the estimation of esds in distances, angles
 and torsion angles; correlations between esds in cell parameters are only
 used when they are defined by crystal symmetry.  An approximate (isotropic)
 treatment of cell esds is used for estimating esds involving l.s. planes.
;
loop_
  _geom_bond_atom_site_label_1
  _geom_bond_atom_site_label_2
  _geom_bond_distance
  _geom_bond_site_symmetry_2
  _geom_bond_publ_flag
 Ba1 Li1 3.478(8) . ?
 Ba1 Li1 3.386(7) 2_664 ?
 Ba1 Si1 3.5138(12) 1_554 ?
 Ba1 Si2 3.4814(11) 2_665 ?
 Ba1 O1 2.654(3) 1_455 ?
 Ba1 O1 2.684(3) 2_665 ?
 Ba1 O1 2.967(3) 2_664 ?
 Ba1 O2 3.077(3) 2_664 ?
 Ba1 O5 2.976(3) . ?
 Ba1 O6 2.769(3) . ?
 Ba1 O7 2.671(3) . ?
 Ba1 O8 3.146(3) . ?
 Ba2 Si1 3.4306(13) . ?
 Ba2 Si1 3.5078(12) 4_565 ?
 Ba2 Si2 3.4401(9) . ?
 Ba2 O2 3.325(3) . ?
 Ba2 O3 3.181(3) 4_465 ?
 Ba2 O3 2.903(3) . ?
 Ba2 O4 2.727(3) 4_565 ?
 Ba2 O4 2.880(3) . ?
 Ba2 O6 2.746(3) . ?
 Ba2 O7 2.678(3) 4_565 ?
 Ba2 O7 2.637(3) . ?
 Ba2 O8 2.943(3) 4_565 ?
 Li1 Li1 3.355(9) 2_665 ?
 Li1 Li1 3.355(9) 2_664 ?
 Li1 Al1 3.156(7) . ?
 Li1 Si2 3.128(8) . ?
 Li1 Si2 2.970(7) 2_665 ?
 Li1 Si2 3.127(8) 1_556 ?
 Li1 O2 2.020(8) . ?
 Li1 O5 2.077(8) 2_665 ?
 Li1 O5 1.980(10) 1_556 ?
 Li1 O6 1.931(8) . ?
 Al1 O2 1.749(3) . ?
 Al1 O3 1.753(3) 1_556 ?
 Al1 O4 1.747(3) 4_565 ?
 Al1 O8 1.745(3) 1_655 ?
 Si1 O4 1.656(3) . ?
 Si1 O6 1.600(3) . ?
 Si1 O7 1.606(3) 1_556 ?
 Si1 O8 1.640(3) . ?
 Si2 O1 1.597(3) . ?
 Si2 O2 1.659(3) . ?
 Si2 O3 1.667(3) . ?
 Si2 O5 1.613(3) . ?

loop_
  _geom_angle_atom_site_label_1
  _geom_angle_atom_site_label_2
  _geom_angle_atom_site_label_3
  _geom_angle
  _geom_angle_site_symmetry_1
  _geom_angle_site_symmetry_3
  _geom_angle_publ_flag
 Li1 Ba1 Li1 58.50(15) 2_664 . ?
 Li1 Ba1 Si1 113.26(14) 2_664 1_554 ?
 Li1 Ba1 Si1 116.63(13) . 1_554 ?
 Li1 Ba1 Si2 54.16(15) 2_664 2_665 ?
 Li1 Ba1 Si2 50.53(12) . 2_665 ?
 Si2 Ba1 Si1 164.48(2) 2_665 1_554 ?
 O1 Ba1 Li1 127.40(13) 1_455 2_664 ?
 O1 Ba1 Li1 79.31(17) 2_664 2_664 ?
 O1 Ba1 Li1 80.29(16) 2_665 2_664 ?
 O1 Ba1 Li1 59.48(15) 2_665 . ?
 O1 Ba1 Li1 137.58(15) 1_455 . ?
 O1 Ba1 Li1 136.93(14) 2_664 . ?
 O1 Ba1 Si1 70.28(6) 2_664 1_554 ?
 O1 Ba1 Si1 162.26(6) 2_665 1_554 ?
 O1 Ba1 Si1 99.43(7) 1_455 1_554 ?
 O1 Ba1 Si2 112.15(6) 2_664 2_665 ?
 O1 Ba1 Si2 95.92(7) 1_455 2_665 ?
 O1 Ba1 Si2 26.16(6) 2_665 2_665 ?
 O1 Ba1 O1 79.28(8) 1_455 2_665 ?
 O1 Ba1 O1 74.33(8) 1_455 2_664 ?
 O1 Ba1 O1 125.35(10) 2_665 2_664 ?
 O1 Ba1 O2 94.03(8) 1_455 2_664 ?
 O1 Ba1 O2 84.55(8) 2_665 2_664 ?
 O1 Ba1 O2 51.41(7) 2_664 2_664 ?
 O1 Ba1 O5 156.89(8) 1_455 . ?
 O1 Ba1 O5 84.13(8) 2_664 . ?
 O1 Ba1 O5 107.56(8) 2_665 . ?
 O1 Ba1 O6 73.02(9) 2_665 . ?
 O1 Ba1 O6 128.31(9) 1_455 . ?
 O1 Ba1 O7 104.20(9) 1_455 . ?
 O1 Ba1 O8 141.53(8) 2_664 . ?
 O1 Ba1 O8 72.95(8) 2_665 . ?
 O1 Ba1 O8 77.41(8) 1_455 . ?
 O2 Ba1 Li1 91.64(13) 2_664 . ?
 O2 Ba1 Li1 36.03(14) 2_664 2_664 ?
 O2 Ba1 Si1 113.17(5) 2_664 1_554 ?
 O2 Ba1 Si2 63.15(5) 2_664 2_665 ?
 O2 Ba1 O8 156.99(7) 2_664 . ?
 O5 Ba1 Li1 57.67(14) . . ?
 O5 Ba1 Li1 37.42(13) . 2_664 ?
 O5 Ba1 Si1 80.62(6) . 1_554 ?
 O5 Ba1 Si2 84.36(6) . 2_665 ?
 O5 Ba1 O2 65.41(8) . 2_664 ?
 O5 Ba1 O8 125.62(8) . . ?
 O6 Ba1 Li1 89.90(16) . 2_664 ?
 O6 Ba1 Li1 33.64(13) . . ?
 O6 Ba1 Si1 94.85(6) . 1_554 ?
 O6 Ba1 Si2 77.23(6) . 2_665 ?
 O6 Ba1 O1 155.78(9) . 2_664 ?
 O6 Ba1 O2 124.85(8) . 2_664 ?
 O6 Ba1 O5 74.40(9) . . ?
 O6 Ba1 O8 53.22(8) . . ?
 O7 Ba1 Li1 100.03(14) . . ?
 O7 Ba1 Li1 123.31(14) . 2_664 ?
 O7 Ba1 Si1 25.79(6) . 1_554 ?
 O7 Ba1 Si2 149.13(7) . 2_665 ?
 O7 Ba1 O1 137.07(8) . 2_665 ?
 O7 Ba1 O1 95.88(8) . 2_664 ?
 O7 Ba1 O2 136.54(8) . 2_664 ?
 O7 Ba1 O5 85.97(9) . . ?
 O7 Ba1 O6 71.93(9) . . ?
 O7 Ba1 O8 66.45(8) . . ?
 O8 Ba1 Li1 81.20(13) . . ?
 O8 Ba1 Li1 139.13(16) . 2_664 ?
 O8 Ba1 Si1 89.46(6) . 1_554 ?
 O8 Ba1 Si2 96.15(6) . 2_665 ?
 Si1 Ba2 Si1 87.85(4) . 4_565 ?
 Si1 Ba2 Si2 102.72(2) . . ?
 Si2 Ba2 Si1 101.61(2) . 4_565 ?
 O2 Ba2 Si1 83.18(5) . . ?
 O2 Ba2 Si1 80.61(5) . 4_565 ?
 O2 Ba2 Si2 28.32(5) . . ?
 O3 Ba2 Si1 92.86(6) 4_465 4_565 ?
 O3 Ba2 Si1 92.14(6) 4_465 . ?
 O3 Ba2 Si1 95.56(6) . 4_565 ?
 O3 Ba2 Si1 131.17(6) . . ?
 O3 Ba2 Si2 28.91(6) . . ?
 O3 Ba2 Si2 159.51(5) 4_465 . ?
 O3 Ba2 O2 172.08(7) 4_465 . ?
 O3 Ba2 O2 49.85(7) . . ?
 O3 Ba2 O3 136.04(9) . 4_465 ?
 O3 Ba2 O8 121.52(8) . 4_565 ?
 O4 Ba2 Si1 27.32(6) 4_565 4_565 ?
 O4 Ba2 Si1 76.37(6) . 4_565 ?
 O4 Ba2 Si1 28.77(6) . . ?
 O4 Ba2 Si1 91.50(7) 4_565 . ?
 O4 Ba2 Si2 74.40(6) 4_565 . ?
 O4 Ba2 Si2 130.51(6) . . ?
 O4 Ba2 O2 106.95(7) . . ?
 O4 Ba2 O2 54.25(7) 4_565 . ?
 O4 Ba2 O3 156.73(8) . . ?
 O4 Ba2 O3 66.86(8) . 4_465 ?
 O4 Ba2 O3 72.91(8) 4_565 . ?
 O4 Ba2 O3 119.77(8) 4_565 4_465 ?
 O4 Ba2 O4 92.35(8) 4_565 . ?
 O4 Ba2 O6 85.55(9) 4_565 . ?
 O4 Ba2 O8 56.80(8) . 4_565 ?
 O4 Ba2 O8 54.57(8) 4_565 4_565 ?
 O6 Ba2 Si1 27.24(6) . . ?
 O6 Ba2 Si1 94.59(7) . 4_565 ?
 O6 Ba2 Si2 75.52(6) . . ?
 O6 Ba2 O2 58.52(8) . . ?
 O6 Ba2 O3 104.17(8) . . ?
 O6 Ba2 O3 118.06(8) . 4_465 ?
 O6 Ba2 O4 55.75(8) . . ?
 O6 Ba2 O8 96.17(9) . 4_565 ?
 O7 Ba2 Si1 67.08(6) . . ?
 O7 Ba2 Si1 147.48(6) . 4_565 ?
 O7 Ba2 Si1 147.29(6) 4_565 . ?
 O7 Ba2 Si1 65.47(6) 4_565 4_565 ?
 O7 Ba2 Si2 101.04(7) 4_565 . ?
 O7 Ba2 Si2 103.84(7) . . ?
 O7 Ba2 O2 114.67(8) . . ?
 O7 Ba2 O2 109.06(8) 4_565 . ?
 O7 Ba2 O3 68.88(9) . 4_465 ?
 O7 Ba2 O3 72.90(9) 4_565 . ?
 O7 Ba2 O3 116.39(9) . . ?
 O7 Ba2 O3 71.76(9) 4_565 4_465 ?
 O7 Ba2 O4 120.95(8) 4_565 . ?
 O7 Ba2 O4 73.64(9) 4_565 4_565 ?
 O7 Ba2 O4 157.85(9) . 4_565 ?
 O7 Ba2 O4 71.77(9) . . ?
 O7 Ba2 O6 72.81(9) . . ?
 O7 Ba2 O6 158.98(9) 4_565 . ?
 O7 Ba2 O7 127.59(10) . 4_565 ?
 O7 Ba2 O8 69.52(8) 4_565 4_565 ?
 O7 Ba2 O8 121.95(8) . 4_565 ?
 O8 Ba2 Si1 27.73(6) 4_565 4_565 ?
 O8 Ba2 Si1 78.08(6) 4_565 . ?
 O8 Ba2 Si2 128.89(6) 4_565 . ?
 O8 Ba2 O2 105.02(7) 4_565 . ?
 O8 Ba2 O3 67.64(8) 4_565 4_465 ?
 Li1 Li1 Ba1 64.0(2) 2_664 2_665 ?
 Li1 Li1 Ba1 62.1(2) 2_665 2_665 ?
 Li1 Li1 Li1 96.9(4) 2_665 2_664 ?
 Al1 Li1 Ba1 74.29(14) . 2_665 ?
 Al1 Li1 Li1 110.0(3) . 2_665 ?
 Al1 Li1 Li1 110.2(3) . 2_664 ?
 Si2 Li1 Ba1 85.73(17) 2_665 2_665 ?
 Si2 Li1 Ba1 66.45(14) . 2_665 ?
 Si2 Li1 Ba1 64.48(14) 1_556 2_665 ?
 Si2 Li1 Li1 58.9(3) 2_665 2_665 ?
 Si2 Li1 Li1 54.41(13) . 2_664 ?
 Si2 Li1 Li1 54.41(13) 1_556 2_665 ?
 Si2 Li1 Li1 128.3(3) 1_556 2_664 ?
 Si2 Li1 Li1 58.9(3) 2_665 2_664 ?
 Si2 Li1 Li1 128.3(3) . 2_665 ?
 Si2 Li1 Al1 58.24(13) 1_556 . ?
 Si2 Li1 Al1 160.0(2) 2_665 . ?
 Si2 Li1 Al1 58.54(14) . . ?
 Si2 Li1 Si2 113.3(3) 2_665 . ?
 Si2 Li1 Si2 106.82(19) 1_556 . ?
 Si2 Li1 Si2 113.3(3) 2_665 1_556 ?
 O2 Li1 Ba1 63.62(19) . 2_665 ?
 O2 Li1 Li1 120.3(4) . 2_665 ?
 O2 Li1 Li1 80.2(3) . 2_664 ?
 O2 Li1 Al1 30.53(14) . . ?
 O2 Li1 Si2 137.1(3) . 2_665 ?
 O2 Li1 Si2 81.1(2) . 1_556 ?
 O2 Li1 Si2 28.44(16) . . ?
 O2 Li1 O5 106.0(4) . 2_665 ?
 O5 Li1 Ba1 74.7(2) 1_556 2_665 ?
 O5 Li1 Ba1 60.53(19) 2_665 2_665 ?
 O5 Li1 Li1 65.9(4) 2_665 2_665 ?
 O5 Li1 Li1 129.2(4) 1_556 2_664 ?
 O5 Li1 Li1 35.16(9) 1_556 2_665 ?
 O5 Li1 Li1 33.3(3) 2_665 2_664 ?
 O5 Li1 Al1 83.9(2) 1_556 . ?
 O5 Li1 Al1 130.9(3) 2_665 . ?
 O5 Li1 Si2 26.34(14) 1_556 1_556 ?
 O5 Li1 Si2 85.1(3) 2_665 . ?
 O5 Li1 Si2 111.9(3) 2_665 1_556 ?
 O5 Li1 Si2 31.38(13) 2_665 2_665 ?
 O5 Li1 Si2 91.2(3) 1_556 2_665 ?
 O5 Li1 Si2 131.2(3) 1_556 . ?
 O5 Li1 O2 107.2(3) 1_556 . ?
 O5 Li1 O5 100.7(4) 1_556 2_665 ?
 O6 Li1 Ba1 161.6(4) . 2_665 ?
 O6 Li1 Li1 136.2(4) . 2_665 ?
 O6 Li1 Li1 108.5(3) . 2_664 ?
 O6 Li1 Al1 94.2(3) . . ?
 O6 Li1 Si2 95.4(3) . . ?
 O6 Li1 Si2 105.0(3) . 2_665 ?
 O6 Li1 Si2 121.9(3) . 1_556 ?
 O6 Li1 O2 99.2(4) . . ?
 O6 Li1 O5 123.2(4) . 2_665 ?
 O6 Li1 O5 119.1(4) . 1_556 ?
 Ba2 Al1 Ba2 85.49(2) 4_565 4_566 ?
 Ba2 Al1 Ba2 69.56(2) 4_565 . ?
 Ba2 Al1 Ba2 120.20(3) . 4_566 ?
 Li1 Al1 Ba2 68.50(15) . . ?
 Li1 Al1 Ba2 131.47(17) . 4_566 ?
 Li1 Al1 Ba2 134.45(17) . 4_565 ?
 O2 Al1 Ba2 107.31(11) . 4_565 ?
 O2 Al1 Ba2 166.77(11) . 4_566 ?
 O2 Al1 Ba2 63.48(10) . . ?
 O2 Al1 Li1 35.92(18) . . ?
 O2 Al1 O3 110.97(14) . 1_556 ?
 O3 Al1 Ba2 141.17(11) 1_556 4_565 ?
 O3 Al1 Ba2 55.96(10) 1_556 4_566 ?
 O3 Al1 Ba2 123.25(12) 1_556 . ?
 O3 Al1 Li1 78.9(2) 1_556 . ?
 O4 Al1 Ba2 77.87(10) 4_565 4_566 ?
 O4 Al1 Ba2 43.52(10) 4_565 . ?
 O4 Al1 Ba2 52.61(11) 4_565 4_565 ?
 O4 Al1 Li1 103.60(18) 4_565 . ?
 O4 Al1 O2 106.99(15) 4_565 . ?
 O4 Al1 O3 108.42(15) 4_565 1_556 ?
 O8 Al1 Ba2 118.90(12) 1_655 . ?
 O8 Al1 Ba2 54.71(10) 1_655 4_565 ?
 O8 Al1 Ba2 80.72(11) 1_655 4_566 ?
 O8 Al1 Li1 140.91(17) 1_655 . ?
 O8 Al1 O2 109.16(15) 1_655 . ?
 O8 Al1 O3 115.81(16) 1_655 1_556 ?
 O8 Al1 O4 104.98(16) 1_655 4_565 ?
 Ba1 Si1 Ba1 90.702(18) 1_556 . ?
 Ba1 Si1 Ba2 69.88(3) 1_556 1_556 ?
 Ba1 Si1 Ba2 133.96(2) . 1_556 ?
 Ba1 Si1 Ba2 80.85(3) 1_556 4_466 ?
 Ba1 Si1 Ba2 148.90(3) . 4_466 ?
 Ba2 Si1 Ba1 82.15(3) 4_465 . ?
 Ba2 Si1 Ba1 132.87(3) . 1_556 ?
 Ba2 Si1 Ba1 70.96(3) . . ?
 Ba2 Si1 Ba1 148.16(3) 4_465 1_556 ?
 Ba2 Si1 Ba2 91.88(2) . 1_556 ?
 Ba2 Si1 Ba2 73.76(3) . 4_465 ?
 Ba2 Si1 Ba2 70.79(3) 1_556 4_466 ?
 Ba2 Si1 Ba2 134.96(2) . 4_466 ?
 Ba2 Si1 Ba2 89.390(19) 4_465 4_466 ?
 Ba2 Si1 Ba2 134.87(2) 4_465 1_556 ?
 O4 Si1 Ba1 114.45(11) . . ?
 O4 Si1 Ba1 154.01(12) . 1_556 ?
 O4 Si1 Ba2 86.99(11) . 1_556 ?
 O4 Si1 Ba2 56.81(11) . . ?
 O4 Si1 Ba2 49.09(11) . 4_465 ?
 O4 Si1 Ba2 80.39(11) . 4_466 ?
 O6 Si1 Ba1 48.85(11) . . ?
 O6 Si1 Ba1 83.15(11) . 1_556 ?
 O6 Si1 Ba2 155.74(13) . 4_466 ?
 O6 Si1 Ba2 51.78(11) . . ?
 O6 Si1 Ba2 86.64(12) . 1_556 ?
 O6 Si1 Ba2 113.47(12) . 4_465 ?
 O6 Si1 O4 107.92(16) . . ?
 O6 Si1 O7 114.13(17) . 1_556 ?
 O6 Si1 O8 111.08(17) . . ?
 O7 Si1 Ba1 137.03(11) 1_556 . ?
 O7 Si1 Ba1 46.35(11) 1_556 1_556 ?
 O7 Si1 Ba2 131.91(12) 1_556 4_465 ?
 O7 Si1 Ba2 135.40(12) 1_556 . ?
 O7 Si1 Ba2 42.52(11) 1_556 4_466 ?
 O7 Si1 Ba2 43.58(12) 1_556 1_556 ?
 O7 Si1 O4 108.37(15) 1_556 . ?
 O7 Si1 O8 110.31(17) 1_556 . ?
 O8 Si1 Ba1 92.56(11) . 1_556 ?
 O8 Si1 Ba1 62.55(11) . . ?
 O8 Si1 Ba2 114.12(12) . . ?
 O8 Si1 Ba2 153.86(13) . 1_556 ?
 O8 Si1 Ba2 87.81(12) . 4_466 ?
 O8 Si1 Ba2 56.62(11) . 4_465 ?
 O8 Si1 O4 104.52(16) . . ?
 Ba1 Si2 Ba1 72.60(2) 2_664 1_655 ?
 Ba1 Si2 Ba1 71.592(19) 2_665 1_655 ?
 Ba1 Si2 Ba1 90.74(2) 2_664 2_665 ?
 Ba2 Si2 Ba1 136.47(4) . 2_664 ?
 Ba2 Si2 Ba1 129.35(4) . 2_665 ?
 Ba2 Si2 Ba1 130.05(3) . 1_655 ?
 Li1 Si2 Ba1 61.36(13) 1_554 2_664 ?
 Li1 Si2 Ba1 117.13(13) 2_664 1_655 ?
 Li1 Si2 Ba1 131.38(14) 1_554 2_665 ?
 Li1 Si2 Ba1 60.24(14) . 2_665 ?
 Li1 Si2 Ba1 124.27(14) . 1_655 ?
 Li1 Si2 Ba1 126.25(14) 1_554 1_655 ?
 Li1 Si2 Ba1 64.68(16) 2_664 2_664 ?
 Li1 Si2 Ba1 130.43(13) . 2_664 ?
 Li1 Si2 Ba1 65.39(16) 2_664 2_665 ?
 Li1 Si2 Ba2 72.56(13) . . ?
 Li1 Si2 Ba2 112.65(13) 2_664 . ?
 Li1 Si2 Ba2 77.44(13) 1_554 . ?
 Li1 Si2 Li1 66.70(18) 2_664 . ?
 Li1 Si2 Li1 66.70(17) 2_664 1_554 ?
 Li1 Si2 Li1 106.82(19) 1_554 . ?
 O1 Si2 Ba1 47.81(11) . 2_664 ?
 O1 Si2 Ba1 36.82(11) . 1_655 ?
 O1 Si2 Ba1 55.14(12) . 2_665 ?
 O1 Si2 Ba2 166.78(12) . . ?
 O1 Si2 Li1 80.57(17) . 2_664 ?
 O1 Si2 Li1 114.93(18) . . ?
 O1 Si2 Li1 109.10(18) . 1_554 ?
 O1 Si2 O2 107.34(17) . . ?
 O1 Si2 O3 111.44(17) . . ?
 O1 Si2 O5 114.12(17) . . ?
 O2 Si2 Ba1 149.95(11) . 2_664 ?
 O2 Si2 Ba1 96.47(11) . 1_655 ?
 O2 Si2 Ba1 59.23(10) . 2_665 ?
 O2 Si2 Ba2 71.98(11) . . ?
 O2 Si2 Li1 35.45(17) . . ?
 O2 Si2 Li1 137.20(18) . 1_554 ?
 O2 Si2 Li1 98.4(2) . 2_664 ?
 O2 Si2 O3 105.80(14) . . ?
 O3 Si2 Ba1 100.26(11) . 2_664 ?
 O3 Si2 Ba1 81.59(12) . 1_655 ?
 O3 Si2 Ba1 146.47(12) . 2_665 ?
 O3 Si2 Ba2 57.36(11) . . ?
 O3 Si2 Li1 80.85(18) . 1_554 ?
 O3 Si2 Li1 147.6(2) . 2_664 ?
 O3 Si2 Li1 126.57(17) . . ?
 O5 Si2 Ba1 147.51(13) . 1_655 ?
 O5 Si2 Ba1 105.47(11) . 2_665 ?
 O5 Si2 Ba1 75.11(12) . 2_664 ?
 O5 Si2 Ba2 77.77(12) . . ?
 O5 Si2 Li1 75.65(18) . . ?
 O5 Si2 Li1 32.98(18) . 1_554 ?
 O5 Si2 Li1 42.10(18) . 2_664 ?
 O5 Si2 O2 109.87(16) . . ?
 O5 Si2 O3 107.95(16) . . ?
 Ba1 O1 Ba1 99.31(9) 1_655 2_665 ?
 Ba1 O1 Ba1 106.95(10) 1_655 2_664 ?
 Ba1 O1 Ba1 125.35(10) 2_664 2_665 ?
 Si2 O1 Ba1 122.03(15) . 1_655 ?
 Si2 O1 Ba1 106.03(15) . 2_664 ?
 Si2 O1 Ba1 98.65(14) . 2_665 ?
 Ba1 O2 Ba2 164.25(10) 2_665 . ?
 Li1 O2 Ba1 80.3(2) . 2_665 ?
 Li1 O2 Ba2 90.1(2) . . ?
 Al1 O2 Ba1 106.82(13) . 2_665 ?
 Al1 O2 Ba2 88.45(11) . . ?
 Al1 O2 Li1 113.6(3) . . ?
 Si2 O2 Ba1 93.18(12) . 2_665 ?
 Si2 O2 Ba2 79.70(11) . . ?
 Si2 O2 Li1 116.1(3) . . ?
 Si2 O2 Al1 128.75(17) . . ?
 Ba2 O3 Ba2 86.26(7) . 4_565 ?
 Al1 O3 Ba2 96.87(12) 1_554 4_565 ?
 Al1 O3 Ba2 113.03(14) 1_554 . ?
 Si2 O3 Ba2 93.73(13) . . ?
 Si2 O3 Ba2 131.35(14) . 4_565 ?
 Si2 O3 Al1 126.83(18) . 1_554 ?
 Ba2 O4 Ba2 95.89(9) 4_465 . ?
 Al1 O4 Ba2 98.57(13) 4_465 . ?
 Al1 O4 Ba2 110.31(13) 4_465 4_465 ?
 Si1 O4 Ba2 94.42(12) . . ?
 Si1 O4 Ba2 103.59(14) . 4_465 ?
 Si1 O4 Al1 142.01(19) . 4_465 ?
 Li1 O5 Ba1 89.9(2) 1_554 . ?
 Li1 O5 Ba1 82.1(2) 2_664 . ?
 Li1 O5 Li1 111.6(3) 1_554 2_664 ?
 Si2 O5 Ba1 139.74(16) . . ?
 Si2 O5 Li1 106.5(3) . 2_664 ?
 Si2 O5 Li1 120.7(3) . 1_554 ?
 Ba2 O6 Ba1 94.53(9) . . ?
 Li1 O6 Ba1 93.8(3) . . ?
 Li1 O6 Ba2 111.6(3) . . ?
 Si1 O6 Ba1 105.36(15) . . ?
 Si1 O6 Ba2 100.98(13) . . ?
 Si1 O6 Li1 140.7(3) . . ?
 Ba1 O7 Ba2 120.10(11) . 4_465 ?
 Ba2 O7 Ba1 99.45(10) . . ?
 Ba2 O7 Ba2 103.16(10) . 4_465 ?
 Si1 O7 Ba1 107.86(14) 1_554 . ?
 Si1 O7 Ba2 111.60(15) 1_554 . ?
 Si1 O7 Ba2 113.56(15) 1_554 4_465 ?
 Ba2 O8 Ba1 99.06(8) 4_465 . ?
 Al1 O8 Ba1 125.97(14) 1_455 . ?
 Al1 O8 Ba2 96.35(13) 1_455 4_465 ?
 Si1 O8 Ba1 89.90(13) . . ?
 Si1 O8 Ba2 95.66(13) . 4_465 ?
 Si1 O8 Al1 139.4(2) . 1_455 ?

loop_
  _geom_torsion_atom_site_label_1
  _geom_torsion_atom_site_label_2
  _geom_torsion_atom_site_label_3
  _geom_torsion_atom_site_label_4
  _geom_torsion
  _geom_torsion_site_symmetry_1
  _geom_torsion_site_symmetry_2
  _geom_torsion_site_symmetry_3
  _geom_torsion_site_symmetry_4
  _geom_torsion_publ_flag
 Ba1 Si1 O4 Ba2 -141.96(19) 1_556 . . 4_465 ?
 Ba1 Si1 O4 Ba2 53.67(13) . . . 4_465 ?
 Ba1 Si1 O4 Ba2 120.9(2) 1_556 . . . ?
 Ba1 Si1 O4 Ba2 -43.48(12) . . . . ?
 Ba1 Si1 O4 Al1 10.9(6) 1_556 . . 4_465 ?
 Ba1 Si1 O4 Al1 -153.5(3) . . . 4_465 ?
 Ba1 Si1 O6 Ba1 96.97(10) 1_556 . . . ?
 Ba1 Si1 O6 Ba2 97.85(13) . . . . ?
 Ba1 Si1 O6 Ba2 -165.17(10) 1_556 . . . ?
 Ba1 Si1 O6 Li1 -19.3(4) 1_556 . . . ?
 Ba1 Si1 O6 Li1 -116.3(5) . . . . ?
 Ba1 Si1 O8 Ba1 -89.46(6) 1_556 . . . ?
 Ba1 Si1 O8 Ba2 -99.09(9) . . . 4_465 ?
 Ba1 Si1 O8 Ba2 171.45(7) 1_556 . . 4_465 ?
 Ba1 Si1 O8 Al1 154.3(3) . . . 1_455 ?
 Ba1 Si1 O8 Al1 64.8(3) 1_556 . . 1_455 ?
 Ba1 Si2 O1 Ba1 -106.75(19) 2_665 . . 1_655 ?
 Ba1 Si2 O1 Ba1 130.74(16) 2_665 . . 2_664 ?
 Ba1 Si2 O1 Ba1 -130.74(16) 2_664 . . 2_665 ?
 Ba1 Si2 O1 Ba1 122.5(2) 2_664 . . 1_655 ?
 Ba1 Si2 O1 Ba1 106.75(19) 1_655 . . 2_665 ?
 Ba1 Si2 O1 Ba1 -122.5(2) 1_655 . . 2_664 ?
 Ba1 Si2 O2 Ba1 2.1(2) 2_664 . . 2_665 ?
 Ba1 Si2 O2 Ba1 -64.06(7) 1_655 . . 2_665 ?
 Ba1 Si2 O2 Ba2 -165.84(9) 2_665 . . . ?
 Ba1 Si2 O2 Ba2 -163.79(17) 2_664 . . . ?
 Ba1 Si2 O2 Ba2 130.09(3) 1_655 . . . ?
 Ba1 Si2 O2 Li1 -144.9(3) 1_655 . . . ?
 Ba1 Si2 O2 Li1 -78.7(4) 2_664 . . . ?
 Ba1 Si2 O2 Li1 -80.8(3) 2_665 . . . ?
 Ba1 Si2 O2 Al1 50.5(2) 1_655 . . . ?
 Ba1 Si2 O2 Al1 116.7(2) 2_664 . . . ?
 Ba1 Si2 O2 Al1 114.6(2) 2_665 . . . ?
 Ba1 Si2 O3 Ba2 -113.35(17) 2_665 . . . ?
 Ba1 Si2 O3 Ba2 139.38(5) 2_664 . . . ?
 Ba1 Si2 O3 Ba2 -25.1(3) 2_665 . . 4_565 ?
 Ba1 Si2 O3 Ba2 -150.12(8) 1_655 . . . ?
 Ba1 Si2 O3 Ba2 -61.82(17) 1_655 . . 4_565 ?
 Ba1 Si2 O3 Ba2 -132.32(16) 2_664 . . 4_565 ?
 Ba1 Si2 O3 Al1 16.8(2) 2_664 . . 1_554 ?
 Ba1 Si2 O3 Al1 124.06(19) 2_665 . . 1_554 ?
 Ba1 Si2 O3 Al1 87.3(2) 1_655 . . 1_554 ?
 Ba1 Si2 O5 Ba1 159.16(11) 1_655 . . . ?
 Ba1 Si2 O5 Ba1 165.8(2) 2_664 . . . ?
 Ba1 Si2 O5 Ba1 79.3(2) 2_665 . . . ?
 Ba1 Si2 O5 Li1 -18.0(3) 2_665 . . 2_664 ?
 Ba1 Si2 O5 Li1 -59.9(3) 2_664 . . 1_554 ?
 Ba1 Si2 O5 Li1 -66.6(4) 1_655 . . 1_554 ?
 Ba1 Si2 O5 Li1 61.9(4) 1_655 . . 2_664 ?
 Ba1 Si2 O5 Li1 68.5(3) 2_664 . . 2_664 ?
 Ba1 Si2 O5 Li1 -146.5(3) 2_665 . . 1_554 ?
 Ba2 Al1 O2 Ba1 -66.6(5) 4_566 . . 2_665 ?
 Ba2 Al1 O2 Ba1 -176.07(12) . . . 2_665 ?
 Ba2 Al1 O2 Ba1 128.30(7) 4_565 . . 2_665 ?
 Ba2 Al1 O2 Ba2 109.5(4) 4_566 . . . ?
 Ba2 Al1 O2 Ba2 -55.64(7) 4_565 . . . ?
 Ba2 Al1 O2 Li1 -145.1(3) 4_565 . . . ?
 Ba2 Al1 O2 Li1 -89.5(3) . . . . ?
 Ba2 Al1 O2 Li1 20.0(6) 4_566 . . . ?
 Ba2 Al1 O2 Si2 75.5(2) . . . . ?
 Ba2 Al1 O2 Si2 19.8(2) 4_565 . . . ?
 Ba2 Al1 O2 Si2 -175.1(3) 4_566 . . . ?
 Ba2 Si1 O4 Ba2 -97.61(10) 4_466 . . 4_465 ?
 Ba2 Si1 O4 Ba2 -97.16(11) 4_465 . . . ?
 Ba2 Si1 O4 Ba2 94.22(7) 1_556 . . . ?
 Ba2 Si1 O4 Ba2 165.24(9) 4_466 . . . ?
 Ba2 Si1 O4 Ba2 97.16(11) . . . 4_465 ?
 Ba2 Si1 O4 Ba2 -168.62(10) 1_556 . . 4_465 ?
 Ba2 Si1 O4 Al1 152.9(4) 4_465 . . 4_465 ?
 Ba2 Si1 O4 Al1 -15.8(3) 1_556 . . 4_465 ?
 Ba2 Si1 O4 Al1 -110.0(4) . . . 4_465 ?
 Ba2 Si1 O4 Al1 55.2(3) 4_466 . . 4_465 ?
 Ba2 Si1 O6 Ba1 -97.85(14) . . . . ?
 Ba2 Si1 O6 Ba1 167.10(10) 1_556 . . . ?
 Ba2 Si1 O6 Ba1 145.94(19) 4_466 . . . ?
 Ba2 Si1 O6 Ba1 -54.75(13) 4_465 . . . ?
 Ba2 Si1 O6 Ba2 -116.2(2) 4_466 . . . ?
 Ba2 Si1 O6 Ba2 -95.05(9) 1_556 . . . ?
 Ba2 Si1 O6 Ba2 43.11(13) 4_465 . . . ?
 Ba2 Si1 O6 Li1 29.7(6) 4_466 . . . ?
 Ba2 Si1 O6 Li1 145.9(5) . . . . ?
 Ba2 Si1 O6 Li1 50.8(4) 1_556 . . . ?
 Ba2 Si1 O6 Li1 -171.0(4) 4_465 . . . ?
 Ba2 Si1 O8 Ba1 99.09(9) 4_465 . . . ?
 Ba2 Si1 O8 Ba1 50.55(10) . . . . ?
 Ba2 Si1 O8 Ba1 -135.8(2) 1_556 . . . ?
 Ba2 Si1 O8 Ba1 -170.20(6) 4_466 . . . ?
 Ba2 Si1 O8 Ba2 90.71(7) 4_466 . . 4_465 ?
 Ba2 Si1 O8 Ba2 -48.54(11) . . . 4_465 ?
 Ba2 Si1 O8 Ba2 125.1(2) 1_556 . . 4_465 ?
 Ba2 Si1 O8 Al1 -15.9(3) 4_466 . . 1_455 ?
 Ba2 Si1 O8 Al1 -155.2(2) . . . 1_455 ?
 Ba2 Si1 O8 Al1 -106.7(3) 4_465 . . 1_455 ?
 Ba2 Si1 O8 Al1 18.4(5) 1_556 . . 1_455 ?
 Ba2 Si2 O1 Ba1 -114.8(5) . . . 2_664 ?
 Ba2 Si2 O1 Ba1 7.7(7) . . . 1_655 ?
 Ba2 Si2 O1 Ba1 114.4(5) . . . 2_665 ?
 Ba2 Si2 O2 Ba1 165.84(9) . . . 2_665 ?
 Ba2 Si2 O2 Li1 85.0(3) . . . . ?
 Ba2 Si2 O2 Al1 -79.6(2) . . . . ?
 Ba2 Si2 O3 Ba2 88.30(18) . . . 4_565 ?
 Ba2 Si2 O3 Al1 -122.6(3) . . . 1_554 ?
 Ba2 Si2 O5 Ba1 -48.6(2) . . . . ?
 Ba2 Si2 O5 Li1 -145.8(3) . . . 2_664 ?
 Ba2 Si2 O5 Li1 85.7(3) . . . 1_554 ?
 Li1 Al1 O2 Ba1 -86.6(3) . . . 2_665 ?
 Li1 Al1 O2 Ba2 89.5(3) . . . . ?
 Li1 Al1 O2 Si2 164.9(4) . . . . ?
 Li1 Si2 O1 Ba1 -127.69(16) 1_554 . . 2_665 ?
 Li1 Si2 O1 Ba1 -114.5(2) . . . 1_655 ?
 Li1 Si2 O1 Ba1 3.0(2) 1_554 . . 2_664 ?
 Li1 Si2 O1 Ba1 -173.2(3) 2_664 . . 1_655 ?
 Li1 Si2 O1 Ba1 -7.79(19) . . . 2_665 ?
 Li1 Si2 O1 Ba1 64.2(2) 2_664 . . 2_664 ?
 Li1 Si2 O1 Ba1 125.6(2) 1_554 . . 1_655 ?
 Li1 Si2 O1 Ba1 122.95(17) . . . 2_664 ?
 Li1 Si2 O1 Ba1 -66.50(19) 2_664 . . 2_665 ?
 Li1 Si2 O2 Ba1 80.8(3) . . . 2_665 ?
 Li1 Si2 O2 Ba1 54.67(15) 2_664 . . 2_665 ?
 Li1 Si2 O2 Ba1 119.3(2) 1_554 . . 2_665 ?
 Li1 Si2 O2 Ba2 -85.0(3) . . . . ?
 Li1 Si2 O2 Ba2 -111.17(14) 2_664 . . . ?
 Li1 Si2 O2 Ba2 -46.5(2) 1_554 . . . ?
 Li1 Si2 O2 Li1 38.5(3) 1_554 . . . ?
 Li1 Si2 O2 Li1 -26.1(4) 2_664 . . . ?
 Li1 Si2 O2 Al1 169.3(2) 2_664 . . . ?
 Li1 Si2 O2 Al1 -164.6(4) . . . . ?
 Li1 Si2 O2 Al1 -126.1(3) 1_554 . . . ?
 Li1 Si2 O3 Ba2 80.89(15) 1_554 . . . ?
 Li1 Si2 O3 Ba2 169.2(2) 1_554 . . 4_565 ?
 Li1 Si2 O3 Ba2 65.0(3) . . . 4_565 ?
 Li1 Si2 O3 Ba2 81.1(3) 2_664 . . . ?
 Li1 Si2 O3 Ba2 169.4(3) 2_664 . . 4_565 ?
 Li1 Si2 O3 Ba2 -23.3(2) . . . . ?
 Li1 Si2 O3 Al1 -41.5(5) 2_664 . . 1_554 ?
 Li1 Si2 O3 Al1 -41.7(2) 1_554 . . 1_554 ?
 Li1 Si2 O3 Al1 -145.9(2) . . . 1_554 ?
 Li1 Si2 O5 Ba1 -134.3(4) 1_554 . . . ?
 Li1 Si2 O5 Ba1 97.3(4) 2_664 . . . ?
 Li1 Si2 O5 Ba1 26.3(2) . . . . ?
 Li1 Si2 O5 Li1 -128.4(4) 2_664 . . 1_554 ?
 Li1 Si2 O5 Li1 -71.0(4) . . . 2_664 ?
 Li1 Si2 O5 Li1 128.4(4) 1_554 . . 2_664 ?
 Li1 Si2 O5 Li1 160.6(4) . . . 1_554 ?
 O1 Si2 O2 Ba1 -28.02(15) . . . 2_665 ?
 O1 Si2 O2 Ba2 166.14(12) . . . . ?
 O1 Si2 O2 Li1 -108.8(3) . . . . ?
 O1 Si2 O2 Al1 86.6(2) . . . . ?
 O1 Si2 O3 Ba2 -172.09(14) . . . . ?
 O1 Si2 O3 Ba2 -83.8(2) . . . 4_565 ?
 O1 Si2 O3 Al1 65.3(3) . . . 1_554 ?
 O1 Si2 O5 Ba1 137.5(2) . . . . ?
 O1 Si2 O5 Li1 40.2(3) . . . 2_664 ?
 O1 Si2 O5 Li1 -88.2(3) . . . 1_554 ?
 O2 Si2 O1 Ba1 -77.3(2) . . . 1_655 ?
 O2 Si2 O1 Ba1 29.46(15) . . . 2_665 ?
 O2 Si2 O1 Ba1 160.20(13) . . . 2_664 ?
 O2 Si2 O3 Ba2 -55.73(14) . . . . ?
 O2 Si2 O3 Ba2 32.6(2) . . . 4_565 ?
 O2 Si2 O3 Al1 -178.3(2) . . . 1_554 ?
 O2 Si2 O5 Ba1 16.9(3) . . . . ?
 O2 Si2 O5 Li1 151.2(3) . . . 1_554 ?
 O2 Si2 O5 Li1 -80.4(3) . . . 2_664 ?
 O3 Al1 O2 Ba1 -58.35(16) 1_556 . . 2_665 ?
 O3 Al1 O2 Ba2 117.71(13) 1_556 . . . ?
 O3 Al1 O2 Li1 28.2(3) 1_556 . . . ?
 O3 Al1 O2 Si2 -166.8(2) 1_556 . . . ?
 O3 Si2 O1 Ba1 144.87(13) . . . 2_665 ?
 O3 Si2 O1 Ba1 -84.39(16) . . . 2_664 ?
 O3 Si2 O1 Ba1 38.1(2) . . . 1_655 ?
 O3 Si2 O2 Ba1 -147.12(13) . . . 2_665 ?
 O3 Si2 O2 Ba2 47.04(13) . . . . ?
 O3 Si2 O2 Li1 132.1(3) . . . . ?
 O3 Si2 O2 Al1 -32.5(3) . . . . ?
 O3 Si2 O5 Ba1 -98.0(2) . . . . ?
 O3 Si2 O5 Li1 36.3(3) . . . 1_554 ?
 O3 Si2 O5 Li1 164.7(3) . . . 2_664 ?
 O4 Al1 O2 Ba1 -176.44(13) 4_565 . . 2_665 ?
 O4 Al1 O2 Ba2 -0.38(14) 4_565 . . . ?
 O4 Al1 O2 Li1 -89.8(3) 4_565 . . . ?
 O4 Al1 O2 Si2 75.1(3) 4_565 . . . ?
 O4 Si1 O6 Ba1 -107.16(14) . . . . ?
 O4 Si1 O6 Ba2 -9.31(17) . . . . ?
 O4 Si1 O6 Li1 136.5(4) . . . . ?
 O4 Si1 O8 Ba1 110.31(13) . . . . ?
 O4 Si1 O8 Ba2 11.22(15) . . . 4_465 ?
 O4 Si1 O8 Al1 -95.4(3) . . . 1_455 ?
 O5 Si2 O1 Ba1 -92.54(16) . . . 2_665 ?
 O5 Si2 O1 Ba1 160.71(16) . . . 1_655 ?
 O5 Si2 O1 Ba1 38.20(19) . . . 2_664 ?
 O5 Si2 O2 Ba1 96.60(14) . . . 2_665 ?
 O5 Si2 O2 Ba2 -69.24(14) . . . . ?
 O5 Si2 O2 Li1 15.8(3) . . . . ?
 O5 Si2 O2 Al1 -148.8(2) . . . . ?
 O5 Si2 O3 Ba2 61.85(15) . . . . ?
 O5 Si2 O3 Ba2 150.15(19) . . . 4_565 ?
 O5 Si2 O3 Al1 -60.7(3) . . . 1_554 ?
 O6 Si1 O4 Ba2 105.89(16) . . . 4_465 ?
 O6 Si1 O4 Ba2 8.73(16) . . . . ?
 O6 Si1 O4 Al1 -101.3(3) . . . 4_465 ?
 O6 Si1 O8 Ba1 -5.82(16) . . . . ?
 O6 Si1 O8 Ba2 -104.91(15) . . . 4_465 ?
 O6 Si1 O8 Al1 148.4(3) . . . 1_455 ?
 O7 Si1 O4 Ba2 132.79(13) 1_556 . . . ?
 O7 Si1 O4 Ba2 -130.05(14) 1_556 . . 4_465 ?
 O7 Si1 O4 Al1 22.8(4) 1_556 . . 4_465 ?
 O7 Si1 O6 Ba1 132.33(14) 1_556 . . . ?
 O7 Si1 O6 Ba2 -129.82(14) 1_556 . . . ?
 O7 Si1 O6 Li1 16.0(5) 1_556 . . . ?
 O7 Si1 O8 Ba1 -133.39(12) 1_556 . . . ?
 O7 Si1 O8 Ba2 127.52(13) 1_556 . . 4_465 ?
 O7 Si1 O8 Al1 20.9(3) 1_556 . . 1_455 ?
 O8 Al1 O2 Ba1 70.46(15) 1_655 . . 2_665 ?
 O8 Al1 O2 Ba2 -113.48(13) 1_655 . . . ?
 O8 Al1 O2 Li1 157.1(3) 1_655 . . . ?
 O8 Al1 O2 Si2 -38.0(3) 1_655 . . . ?
 O8 Si1 O4 Ba2 -109.57(14) . . . . ?
 O8 Si1 O4 Ba2 -12.42(17) . . . 4_465 ?
 O8 Si1 O4 Al1 140.4(3) . . . 4_465 ?
 O8 Si1 O6 Ba1 6.86(19) . . . . ?
 O8 Si1 O6 Ba2 104.71(15) . . . . ?
 O8 Si1 O6 Li1 -109.4(4) . . . . ?

_shelx_res_file
;
TITL NA_624-4_2_2_test1 in Pna21 #33
    na_624-4_2_2_test1.res
    created by SHELXL-2019/3 at 15:35:00 on 16-Dec-2025
CELL 0.71073 8.045215 19.048438 5.022284 90 90 90
ZERR 4 0.000109 0.000237 0.000059 0 0 0
LATT -1
SYMM -X,-Y,0.5+Z
SYMM 0.5-X,0.5+Y,0.5+Z
SYMM 0.5+X,0.5-Y,+Z
SFAC Al Ba Eu Li O Si
UNIT 4 7.84 0.16 4 32 8
EADP Ba1 Eu1
EADP Ba2 Eu2
EXYZ Ba1 Eu1
EXYZ Ba2 Eu2
SUMP 1.96 0.0001 1 2 1 3

L.S. 50
PLAN  10
SIZE 0.011 0.017 0.019
CONF
MORE -1
fmap 2
acta
REM <olex2.extras>
REM <HklSrc "%.\\NA_624-4_2_2_test1.hkl">
REM </olex2.extras>

WGHT    0.009000    1.698700
FVAR       0.18673   0.97893   0.98107
BA1   2    0.180028    0.550484    0.378035    21.00000    0.01100    0.00765 =
         0.00893    0.00042    0.00008   -0.00135
EU1   3    0.180028    0.550484    0.378035   -21.00000    0.01100    0.00765 =
         0.00893    0.00042    0.00008   -0.00135
BA2   2    0.478123    0.721720    0.400014    31.00000    0.00618    0.01255 =
         0.00875   -0.00037    0.00037   -0.00199
EU2   3    0.478123    0.721720    0.400014   -31.00000    0.00618    0.01255 =
         0.00875   -0.00037    0.00037   -0.00199
LI1   4    0.486966    0.558135    0.864917    11.00000    0.00796    0.01393 =
         0.01378   -0.00047   -0.00073    0.00059
AL1   1    0.801875    0.656966    0.866674    11.00000    0.00493    0.00506 =
         0.00630   -0.00039    0.00037   -0.00080
SI1   6    0.192387    0.680597    0.882466    11.00000    0.00470    0.00534 =
         0.00591   -0.00077   -0.00074    0.00013
SI2   6    0.716341    0.572030    0.364915    11.00000    0.00634    0.00528 =
         0.00475   -0.00041   -0.00065   -0.00074
O1    5    0.861620    0.515093    0.346250    11.00000    0.01156    0.01045 =
         0.01467   -0.00169   -0.00058    0.00443
O2    5    0.694988    0.593277    0.683345    11.00000    0.00821    0.00877 =
         0.00563   -0.00155    0.00114   -0.00333
O3    5    0.767853    0.646134    0.208948    11.00000    0.01448    0.00921 =
         0.00570    0.00110    0.00066   -0.00358
O4    5    0.222227    0.761487    0.771425    11.00000    0.01461    0.00455 =
         0.00917    0.00054   -0.00089   -0.00045
O5    5    0.540591    0.545708    0.246690    11.00000    0.00951    0.01386 =
         0.00967    0.00181   -0.00384   -0.00462
O6    5    0.335425    0.631836    0.761094    11.00000    0.00872    0.00894 =
         0.01316    0.00027    0.00148    0.00264
O7    5    0.188815    0.682769    0.202145    11.00000    0.01139    0.01047 =
         0.00705    0.00057   -0.00008   -0.00021
O8    5    0.009407    0.658319    0.765996    11.00000    0.00483    0.01339 =
         0.01272    0.00112   -0.00112   -0.00202
HKLF 4


REM  NA_624-4_2_2_test1 in Pna21 #33
REM wR2 = 0.0371, GooF = S = 1.204, Restrained GooF = 1.204 for all data
REM R1 = 0.0218 for 3602 Fo > 4sig(Fo) and 0.0241 for all 3736 data
REM 129 parameters refined using 2 restraints

END

WGHT      0.0090      1.6986

REM Highest difference peak  1.066,  deepest hole -1.402,  1-sigma level  0.187
Q1    1   0.4638  0.6916  0.3407  11.00000  0.05    1.07
Q2    1   0.0965  0.5535  0.3895  11.00000  0.05    1.06
Q3    1   0.9539  0.4949  0.3798  11.00000  0.05    1.02
Q4    1   0.5669  0.7224  0.3174  11.00000  0.05    0.95
Q5    1   0.5420  0.5963  0.8866  11.00000  0.05    0.86
Q6    1   0.1447  0.5495  0.2110  11.00000  0.05    0.85
Q7    1   0.2296  0.5915  0.3578  11.00000  0.05    0.84
Q8    1   0.1756  0.5755  0.4551  11.00000  0.05    0.84
Q9    1   0.2795  0.5311  0.3710  11.00000  0.05    0.82
Q10   1   0.1831  0.6615  0.3874  11.00000  0.05    0.82
;
_shelx_res_checksum                6815
_shelx_hkl_file
;
   0   0  -8 467.139 21.7249  30
   0   0  -8 539.209 21.5963   1
   0   0  -8 493.773 20.4613  19
   0   0  -8 524.405 20.2829   7
   0   0  -8 499.176 20.6141  13
   0   0  -8 480.984 21.6655  25
   0   0  -8 495.942 21.7426   8
   0   0  -7-3.09863 6.68439   1
   0   0  -7 6.24064 5.92206   7
   0   0  -7 2.65895 7.80517   5
   0   0  -7-0.66776 5.64798  19
   0   0  -7 6.86644 7.98082  25
   0   0  -7-6.30788 7.22076   8
   0   0  -7 2.72868 6.33452  30
   0   0  -7 4.38838 5.69087  13
   0   0  -6 1484.84 54.1348   5
   0   0  -6 1642.24 53.0725   7
   0   0  -6 1567.63 53.1880   8
   0   0  -6 1609.97 53.7764  30
   0   0  -6 1578.70 52.7725  13
   0   0  -5-1.95252 5.30121   5
   0   0  -5 2.37938 4.41653   8
   0   0  -5-3.62787 5.15112   7
   0   0  -5-0.41140 4.19173  10
   0   0  -4 2572.38 85.3688   7
   0   0  -4 2749.81 84.8836  10
   0   0  -4 2620.63 84.9168   6
   0   0  -4 2617.28 85.5976   5
   0   0  -3 1.79782 3.07197  10
   0   0  -3 0.52330 1.13159  17
   0   0  -3-1.56607 3.52987   7
   0   0  -3-0.53062 3.32449  12
   0   0  -3-1.56875 3.54491   5
   0   0  -3-0.76219 2.77409   6
   0   0  -2 7774.26 236.947  10
   0   0  -2 7490.47 237.014  12
   0   0  -2 7808.10 237.085   3
   0   0  -2 7324.68 236.331  17
   0   0  -2 7394.72 237.241   7
   0   0  -2 7611.46 236.983   6
   0   0  -2 7763.20 237.209   5
   0   0  -1 1.41781 1.99738  10
   0   0  -1-0.11537 2.38697   7
   0   0  -1-1.99508 1.98720  12
   0   0  -1-1.38851 1.92820   3
   0   0  -1 1.54017 1.70871   6
   0   0   1-1.34834 2.23523  10
   0   0   1 0.41406 1.17905  16
   0   0   1 3.03296 2.00539   3
   0   0   1-0.34893 1.66751  12
   0   0   2 7113.30 223.530  28
   0   0   2 7132.73 223.264  12
   0   0   2 6796.63 223.468  10
   0   0   2 7238.15 223.055  23
   0   0   2 7201.83 223.559   3
   0   0   2 7025.16 222.867  16
   0   0   3-0.10899 2.74033  12
   0   0   3 3.78345 3.44524   3
   0   0   3 2.78796 3.57947  28
   0   0   3 1.19696 2.23629  23
   0   0   4 2524.00 82.2413  23
   0   0   4 2547.19 83.6867   3
   0   0   4 2609.46 82.7601  12
   0   0   4 2694.84 83.5380  28
   0   0   5 0.99989 4.01091  12
   0   0   5-0.20001 3.89337  14
   0   0   5 2.80973 5.40815  28
   0   0   5-7.01663 6.11364   3
   0   0   6 1491.24 50.8771   3
   0   0   6 1504.51 49.9910  29
   0   0   6 1449.38 49.7705  28
   0   0   6 1402.89 47.6177  23
   0   0   6 1500.97 48.5214  12
   0   0   6 1429.09 48.4165  14
   0   0   7 0.28800 5.36152  14
   0   0   7-3.30473 7.11489  29
   0   0   7-8.13046 8.72694  31
   0   0   7-6.80065 9.17578   3
   0   0   7 6.49010 5.41416  12
   0   0   7-16.3030 7.77639  28
   0   0   8 438.450 18.0046  14
   0   0   8 449.172 20.8650  29
   0   0   8 453.844 20.5122  28
   0   0   8 431.729 21.8378  31
   0   0   8 410.262 22.7477   3
   0   0   8 463.189 18.7390  18
   0  -1  -8 7.91370 6.84488  19
   0   1  -8 9.92625 6.84611  19
   0   1  -8 8.82162 6.23395   7
   0  -1  -8 11.1199 6.63463   7
   0  -1  -8 11.8311 7.11874  13
   0   1  -8 1.60593 7.02001  13
   0  -1  -8 0.54204 7.61400  30
   0   1  -8-3.75458 7.75416  30
   0   1  -8 1.88330 8.20574   8
   0  -1  -8-2.87836 8.50249   8
   0   1  -8 10.0777 8.47176  25
   0  -1  -8 9.16256 8.81642  25
   0   1  -8-2.28173 7.47169   1
   0  -1  -8-3.17664 7.53724   1
   0  -1  -7 117.136 8.71682   7
   0   1  -7 121.675 8.30525   7
   0   1  -7 123.208 8.87093  13
   0  -1  -7 127.041 8.90859  13
   0   1  -7 130.292 10.9066   5
   0  -1  -7 93.0850 9.41110   8
   0   1  -7 124.550 9.63098   8
   0   1  -7 112.905 8.58862  19
   0  -1  -7 117.107 8.58724  19
   0  -1  -7 107.114 10.3915  25
   0   1  -7 140.847 10.6375  25
   0   1  -7 126.445 9.40090   1
   0  -1  -7 127.161 9.24780   1
   0  -1  -7 125.480 9.61785  30
   0   1  -7 129.050 9.80325  30
   0  -1  -6 0.31429 5.73398   8
   0   1  -6 1.22292 5.45688   8
   0   1  -6 4.61914 6.46221   5
   0  -1  -6 5.61177 6.41154   5
   0  -1  -6-1.61609 5.10665  13
   0   1  -6 5.41991 4.91207  13
   0   1  -6-2.23425 5.10023   7
   0  -1  -6-8.85929 5.88950   7
   0   1  -6-3.55676 6.58944  25
   0   1  -6 6.61594 5.53885  30
   0  -1  -6 0.36886 5.46244  30
   0   1  -5 494.349 19.0122   7
   0  -1  -5 475.213 19.2856   7
   0   1  -5 497.484 19.8884   5
   0  -1  -5 495.770 19.9547   5
   0  -1  -5 545.285 19.6485  30
   0  -1  -5 532.362 18.7438  13
   0  -1  -5 541.369 18.8404  10
   0  -1  -5 520.815 19.1591   8
   0   1  -4-3.83977 4.18522   7
   0  -1  -4 2.54820 4.43539   7
   0  -1  -4-1.99325 3.63477  10
   0   1  -4-2.48557 3.38786  10
   0  -1  -4 2.67769 3.72476   8
   0   1  -4 3.21301 4.08377   5
   0   1  -4 1.09025 3.54318   6
   0  -1  -4 0.96339 3.23857   6
   0  -1  -4 1.93457 4.18680   5
   0  -1  -4 0.54104 1.08872  17
   0  -1  -3 843.448 27.6283  10
   0   1  -3 883.571 27.5111  10
   0   1  -3 819.323 27.7638  12
   0  -1  -3 829.404 27.5551   6
   0  -1  -3 814.110 28.1071   5
   0  -1  -3 845.295 27.8561   3
   0   1  -3 788.819 27.8624   7
   0  -1  -3 847.842 28.2624   7
   0   1  -3 820.398 27.8040   6
   0  -1  -2 2.22958 2.28193   6
   0  -1  -2-0.31999 3.15681   5
   0   1  -2-0.56878 2.50010   6
   0   1  -2 0.59441 2.78958   7
   0  -1  -2 4.10255 3.69849   7
   0   1  -2 1.47810 2.67050  12
   0   1  -2 0.74624 1.95063  16
   0   1  -2-1.93207 1.18457  17
   0   1  -2-0.50794 2.50927  10
   0  -1  -2 0.53534 3.10790  10
   0  -1  -2-0.29007 2.81681   3
   0  -1  -1 1100.28 32.6980   8
   0   1  -1 1041.15 32.3267  17
   0   1  -1 995.067 32.7826  28
   0   1  -1 1031.38 32.4968  16
   0   1  -1 1031.86 32.6096  12
   0   1  -1 1054.11 32.5965  10
   0  -1  -1 919.932 32.7595  10
   0  -1  -1 1017.72 32.8066   5
   0  -1  -1 1019.78 32.5356   6
   0  -1  -1 1028.91 32.8097   3
   0   1  -1 968.917 32.6965   7
   0  -1   1 1048.62 33.4299  10
   0   1   1 1025.37 33.5152  12
   0  -1   1 1048.30 33.5097   3
   0  -1   1 1033.09 33.1748  17
   0  -1   1 1060.45 33.3085  16
   0  -1   1 1129.62 33.6106  28
   0   1   1 1062.65 33.7132   3
   0   1   1 1097.29 33.6247   5
   0   1   1 1027.17 33.2556  23
   0  -1   1 1080.22 33.4083  12
   0  -1   1 1006.34 33.5854   7
   0   1   2 1.44269 2.59874  12
   0  -1   2 1.65242 2.36376  12
   0  -1   2 2.90903 3.06236  28
   0  -1   2-1.19182 3.60243   7
   0  -1   2 2.50906 2.95813   3
   0   1   2-3.89564 3.24516   3
   0   1   2 0.36135 1.90625  23
   0  -1   2 2.77207 3.11581  10
   0  -1   2 1.08765 1.73257  16
   0   1   2 1.74338 1.54410  16
   0   1   3 892.655 29.4902  28
   0  -1   3 930.691 29.4599  28
   0  -1   3 824.147 28.6422  23
   0   1   3 896.085 28.5519  23
   0  -1   3 909.959 28.8984  12
   0   1   3 887.144 28.9831  12
   0   1   3 874.100 28.2258  16
   0   1   3 893.896 29.6918   3
   0  -1   3 865.581 29.4049   3
   0  -1   3 851.575 29.4180  10
   0  -1   4 8.61313 4.43381   3
   0   1   4-0.75937 4.88958   3
   0  -1   4-2.56320 4.38365  28
   0   1   4 3.92466 4.28093  28
   0  -1   4 0.92134 3.18793  12
   0   1   4-0.63941 3.12561  12
   0  -1   4 5.07416 2.79955  23
   0   1   4 1.71724 2.61591  23
   0   1   5 503.595 18.2861  12
   0  -1   5 523.441 18.3040  12
   0   1   5 470.400 18.0218  14
   0  -1   5 510.658 17.6963  23
   0  -1   5 495.345 19.7718   3
   0   1   5 506.197 20.0989   3
   0  -1   5 510.505 19.4365  28
   0   1   5 510.782 19.3589  28
   0   1   5 492.043 19.3141  29
   0   1   6 1.54030 5.72780  29
   0  -1   6-7.23995 6.06151  29
   0  -1   6-0.49456 4.50707  12
   0   1   6-0.24924 4.79308  12
   0  -1   6-1.29678 5.11302  14
   0   1   6 2.14533 4.52340  14
   0   1   6 0.71104 6.42268  28
   0  -1   6 0.36621 6.58934  28
   0  -1   6 0.76533 4.01302  23
   0  -1   6-4.84012 7.56994  31
   0  -1   6-2.63089 7.46743   3
   0   1   6 2.76730 7.84583   3
   0   1   7 119.433 8.38858  18
   0  -1   7 118.356 10.2065  28
   0   1   7 110.565 10.1406  28
   0  -1   7 123.134 8.31224  14
   0   1   7 121.301 8.09964  14
   0  -1   7 107.610 11.3874  31
   0   1   7 104.809 11.5083  31
   0   1   7 121.432 8.06568  12
   0   1   7 108.994 9.99804  29
   0  -1   7 139.592 10.4181  29
   0   1   7 117.294 12.5054   3
   0  -1   7 103.426 11.2969   3
   0   1   8-2.07253 11.6195   3
   0  -1   8-20.8162 11.4866   3
   0   1   8-7.21141 10.2940  31
   0  -1   8-5.73609 9.92829  31
   0   1   8 3.09135 6.06376  14
   0  -1   8 10.2652 6.23255  14
   0   1   8-14.5925 8.98128  28
   0   1   8-13.6699 8.71712  29
   0  -1   8 1.67169 8.45696  29
   0  -1   8 5.56924 6.62016  18
   0   1   8 9.22056 6.82006  18
   0  -2  -8 120.117 11.6043  25
   0   2  -8 108.269 10.7558   8
   0  -2  -8 102.612 10.9148   8
   0  -2  -8 120.104 9.47051  19
   0   2  -8 106.694 9.07385  19
   0  -2  -8 125.451 10.3359   1
   0   2  -8 123.991 10.3565   1
   0  -2  -8 116.357 9.20196   7
   0   2  -8 148.325 9.06183   7
   0   2  -8 108.096 10.4083  30
   0   2  -8 126.901 10.8319  25
   0  -2  -8 102.653 10.4554  30
   0   2  -8 132.790 9.94765  13
   0  -2  -8 115.721 9.47447  13
   0   2  -8 117.815 12.1209   5
   0  -2  -7-1.99281 5.77526  19
   0   2  -7-0.67599 5.37659  19
   0  -2  -7 4.22260 6.49339   1
   0   2  -7-10.1452 6.82120   1
   0   2  -7-0.30741 5.32239   7
   0  -2  -7-2.14856 6.25330   7
   0   2  -7 2.26710 6.61457  30
   0   2  -7 3.66337 7.56948  25
   0  -2  -7 5.55684 6.65158  30
   0  -2  -7 5.12840 5.75579  13
   0   2  -7-5.67272 6.32171  13
   0   2  -7-4.73035 7.96557   5
   0   2  -7 2.29133 6.69008   8
   0  -2  -7 2.05141 7.31551   8
   0   2  -6 169.865 10.6863  25
   0  -2  -6 192.084 10.3435  30
   0   2  -6 181.033 9.86774   8
   0  -2  -6 173.347 10.1165   8
   0   2  -6 167.319 10.6105   5
   0   2  -6 164.695 9.60570   6
   0  -2  -6 172.409 11.3831   5
   0  -2  -6 184.619 9.17108  13
   0   2  -6 175.825 9.44123  13
   0  -2  -6 176.797 9.26094  10
   0   2  -6 175.992 9.22496   7
   0  -2  -6 148.235 9.90946   7
   0  -2  -6 180.430 9.87536   1
   0  -2  -5 0.61507 3.92548  13
   0  -2  -5 0.29042 4.67862  30
   0   2  -5 4.08639 4.63222   6
   0  -2  -5-3.75870 5.76032   5
   0   2  -5-2.19566 5.01510   5
   0  -2  -5-0.43074 4.22454  10
   0   2  -5-1.36735 4.40176   7
   0  -2  -5 2.40978 4.92493   7
   0  -2  -5 1.24224 4.68907   8
   0  -2  -4 161.972 8.44308   7
   0   2  -4 168.840 7.70672   7
   0   2  -4 147.384 7.73972  12
   0  -2  -4 163.527 8.66214   5
   0   2  -4 159.300 7.68611   6
   0   2  -4 160.646 8.01449   5
   0  -2  -4 166.269 7.21700   6
   0  -2  -4 166.268 7.59983  10
   0  -2  -4 181.910 7.87948   8
   0  -2  -4 163.192 7.80313   3
   0  -2  -4 147.520 5.46200  17
   0  -2  -4 171.675 7.82719  30
   0  -2  -3 1.41170 2.61978   6
   0  -2  -3 0.51739 3.63056   5
   0   2  -3 1.48904 3.14606   6
   0  -2  -3 0.14416 3.44674   3
   0  -2  -3 0.12508 3.00247   8
   0  -2  -3 1.85459 3.33017  10
   0   2  -3 0.75961 3.26487  12
   0  -2  -3 1.27032 3.96030   7
   0   2  -3-3.87364 3.12196   7
   0   2  -2 32.4216 3.18008  12
   0  -2  -2 35.3250 3.35707   8
   0  -2  -2 32.0113 3.98405  10
   0   2  -2 39.6753 3.41624   7
   0  -2  -2 33.9853 3.47374   3
   0   2  -2 25.8623 3.90053  28
   0  -2  -2 35.9789 2.74772   6
   0  -2  -2 27.8617 3.73399   5
   0  -2  -2 40.5589 3.42340  30
   0   2  -2 34.4543 2.63245  16
   0  -2  -1 2.20277 1.25774  23
   0   2  -1-0.85400 2.40623  25
   0  -2  -1-0.09904 2.38068   8
   0   2  -1 1.10378 1.70230  16
   0   2  -1 0.27048 1.65871   7
   0   2  -1-0.27260 1.70152  12
   0  -2  -1-0.27229 2.09278  30
   0  -2  -1 1.08579 2.94372   3
   0  -2  -1 0.23095 2.30020  29
   0   2  -1-1.86405 2.22528  28
   0   2   1-0.09879 1.24751   6
   0   2   1 0.55522 2.52170   5
   0  -2   1 0.09173 1.27326  21
   0  -2   1-0.28633 1.18036  17
   0  -2   1-3.95923 2.49898  28
   0  -2   1 0.09370 2.10845   7
   0   2   1-0.44561 2.03119   8
   0   2   1-1.93002 2.48396  29
   0   2   1 3.29214 3.18689   3
   0  -2   1-1.71491 2.80739  31
   0   2   1-2.42565 1.52351  14
   0  -2   2 38.0276 3.43673   3
   0  -2   2 31.5506 3.06424  10
   0   2   2 35.4199 3.51280  12
   0  -2   2 34.7351 2.88776  12
   0   2   2 41.8694 4.37990   3
   0  -2   2 28.2523 3.80554   7
   0   2   2 31.6407 2.31419  23
   0   2   2 40.6469 3.70644  29
   0  -2   2 36.0552 3.67849  28
   0   2   3 1.22297 1.55506  16
   0  -2   3 0.10467 2.70726  12
   0   2   3-0.11932 2.96717  12
   0   2   3 2.88392 2.17440  23
   0  -2   3 1.02515 3.69675  28
   0   2   3-2.84656 3.23524  29
   0  -2   3-2.18035 4.23176   7
   0  -2   3 0.83020 3.75328  10
   0   2   3-2.16682 4.03610   3
   0  -2   3 4.73369 3.37033   3
   0  -2   4 170.051 8.44205   3
   0   2   4 178.026 9.31920   3
   0   2   4 170.413 7.62181  12
   0  -2   4 173.383 7.34088  12
   0  -2   4 161.941 8.57458  10
   0   2   4 166.800 6.78429  23
   0  -2   4 147.634 6.93304  23
   0  -2   4 160.380 8.32830  28
   0   2   4 178.216 8.62775  28
   0   2   4 171.063 8.43613  29
   0  -2   5 6.34033 3.62912  23
   0   2   5-1.30359 3.82155  14
   0   2   5-3.67498 6.31435   3
   0  -2   5-3.15378 5.29232   3
   0   2   5 1.70878 5.35059  28
   0  -2   5-7.87358 5.71528  28
   0   2   5-3.10523 4.06413  12
   0  -2   5-1.58900 3.73170  12
   0   2   5-2.42414 4.87555  29
   0  -2   5 3.22942 1.71172  21
   0   2   6 169.565 8.56058  14
   0  -2   6 146.374 8.75971  14
   0   2   6 165.129 8.72501  12
   0  -2   6 158.962 7.94635  23
   0  -2   6 141.424 11.2461  31
   0  -2   6 153.967 10.0830  28
   0   2   6 203.329 10.8154  28
   0  -2   6 160.829 11.1525   3
   0   2   6 148.513 11.8333   3
   0   2   6 178.976 10.4600  29
   0   2   7 1.59942 5.25085  14
   0  -2   7-0.93870 5.85692  14
   0  -2   7-12.4777 7.98630  28
   0   2   7-14.7795 7.87629  28
   0   2   7 8.83150 5.89844  18
   0  -2   7-8.83364 9.25399   3
   0   2   7-6.58259 9.67658   3
   0  -2   7 8.44843 7.26244  29
   0   2   7 11.1418 7.57641  29
   0   2   7 2.36505 5.31413  12
   0  -2   7-7.43767 8.70749  31
   0  -2   8 100.797 8.58138  14
   0   2   8 102.472 10.7020  28
   0   2   8 111.611 11.3699  29
   0  -2   8 104.238 11.1077  29
   0   2   8 104.366 12.3254  31
   0  -2   8 72.6297 11.3409  31
   0   2   8 90.2695 13.4847   3
   0  -2   8 103.662 13.2111   3
   0   2   8 109.603 8.89229  18
   0  -2   8 102.959 8.91736  18
   0   3  -8 3.72983 7.67889  30
   0  -3  -8 9.44205 6.61842  19
   0   3  -8 6.76767 6.99011  19
   0   3  -8 2.28507 7.52753   1
   0  -3  -8-4.49561 7.63158   1
   0   3  -8 8.67544 9.24532   5
   0  -3  -8 13.3570 8.20623  30
   0  -3  -8 4.97166 9.11547  25
   0   3  -8-1.30207 7.88859  25
   0  -3  -8 4.70663 6.78450  13
   0   3  -8 2.92892 7.30021  13
   0   3  -8 5.91987 7.98703   8
   0  -3  -8 2.45313 8.78478   8
   0   3  -8 3.30540 5.81656   7
   0  -3  -8 3.78250 6.57148   7
   0  -3  -7 118.221 10.1128   8
   0   3  -7 134.787 9.85299   8
   0  -3  -7 128.039 8.52999  13
   0   3  -7 135.637 9.36986  13
   0   3  -7 128.400 9.72412   1
   0  -3  -7 129.959 9.47871   1
   0   3  -7 135.827 8.35557   7
   0  -3  -7 118.568 9.19092   7
   0   3  -7 120.180 9.80905  30
   0  -3  -7 114.131 9.84218  30
   0   3  -7 117.774 10.0282  25
   0   3  -7 114.685 11.0631   5
   0  -3  -7 137.516 8.55023  19
   0  -3  -6 0.26675 4.71303  19
   0   3  -6-0.34323 6.38923  25
   0  -3  -6 5.89802 5.61397   1
   0  -3  -6 0.37824 5.70848  30
   0  -3  -6-0.26736 5.20928  10
   0  -3  -6 11.9645 5.08978  13
   0  -3  -6 3.54776 5.85704   7
   0   3  -6 3.14048 4.91279   7
   0  -3  -6-1.34014 6.17803   8
   0   3  -6 1.30828 5.55183   6
   0   3  -6-1.23296 6.15833   5
   0   3  -5 120.390 7.92426  12
   0   3  -5 135.736 7.32367   7
   0  -3  -5 128.252 8.53661   7
   0  -3  -5 133.703 8.10618   8
   0  -3  -5 139.372 8.11004  30
   0  -3  -5 126.761 7.49276  10
   0   3  -5 122.584 8.48539  25
   0   3  -5 130.953 8.21927   5
   0  -3  -5 116.351 8.63136   5
   0   3  -5 140.811 8.09746   6
   0  -3  -5 132.778 6.96615  13
   0  -3  -4 5.49910 4.93778   7
   0   3  -4-1.01698 3.22227   7
   0   3  -4-3.67015 4.15766  12
   0   3  -4 3.43257 4.34438  25
   0  -3  -4 2.06034 4.10979  10
   0  -3  -4 1.26596 3.67675   3
   0  -3  -4 0.66156 3.69202  30
   0  -3  -4 0.57698 3.96186   8
   0  -3  -4 1.31424 4.74380   5
   0   3  -3 241.671 8.85387  16
   0  -3  -3 228.215 10.2562   7
   0   3  -3 244.605 9.76952   6
   0   3  -3 252.375 9.31094   7
   0   3  -3 232.345 9.35602  12
   0  -3  -3 236.306 10.1169   5
   0  -3  -3 247.285 9.83373  10
   0  -3  -3 245.082 9.67841   3
   0  -3  -3 249.463 9.59041   8
   0   3  -3 222.624 9.60563  25
   0  -3  -3 252.501 9.64938  30
   0  -3  -2-0.94661 2.75574  30
   0  -3  -2-1.01982 2.81412   8
   0   3  -2 0.66676 2.24740  16
   0   3  -2 2.43344 3.24296  28
   0   3  -2-1.10594 2.54205  12
   0  -3  -2 1.13373 3.61606   5
   0  -3  -2 1.50164 3.09153   3
   0   3  -2-1.85998 3.18649  25
   0   3  -2 1.39487 2.43200   7
   0   3  -1 109.738 4.13232  21
   0  -3  -1 106.771 5.46385   3
   0   3  -1 115.789 3.78509   2
   0   3  -1 109.061 4.73446  28
   0  -3  -1 98.9903 3.99926  14
   0  -3  -1 111.675 4.78179  29
   0   3  -1 106.833 4.60832  25
   0   3  -1 108.956 5.20256  31
   0  -3  -1 113.481 4.79567  30
   0  -3  -1 115.154 3.96633  13
   0   3   0-0.32204 1.01183  20
   0  -3   0 0.18727 0.96605  20
   0   3   0 1.27793 1.40467  11
   0   3   0-0.55075 1.51769  26
   0  -3   0 0.93263 1.39697  26
   0   3   0-0.64872 1.45112  15
   0  -3   0-0.70918 1.65244  15
   0  -3   0-1.22446 1.58016  11
   0  -3   0 0.47479 1.43458   4
   0   3   0 1.22877 1.49212   4
   0   3   0 0.25266 1.17658  22
   0   3   0-1.54437 2.10276   9
   0  -3   0 0.28283 1.87722   9
   0   3   1 117.103 4.86063   8
   0   3   1 118.006 4.44984  18
   0   3   1 115.918 4.21844  14
   0  -3   1 124.880 4.62172   7
   0  -3   1 127.812 4.36168  21
   0  -3   1 109.660 4.92982  25
   0  -3   1 120.260 5.11894  31
   0   3   1 116.637 4.82666  30
   0   3   1 116.127 5.27335  29
   0  -3   2-3.22524 2.70636  10
   0  -3   2-0.29038 2.19523  12
   0  -3   2-0.49186 1.58334  21
   0  -3   2-2.22517 3.39278  28
   0  -3   2 0.54486 1.46973  17
   0  -3   2 4.25760 2.99515   7
   0  -3   2-2.05956 3.53755  31
   0   3   2-0.57301 3.09228  29
   0   3   2-5.97054 2.23123  14
   0   3   2-0.14100 4.02530   3
   0   3   2-1.08475 2.71869   5
   0   3   3 256.469 9.64880  12
   0  -3   3 243.628 9.76882   3
   0   3   3 242.275 8.40797  16
   0  -3   3 230.532 10.1958   7
   0   3   3 251.560 10.7472   3
   0   3   3 263.445 10.1337  29
   0  -3   3 247.353 8.41488  21
   0   3   3 233.155 9.00868  14
   0  -3   3 253.279 9.67820  10
   0  -3   3 266.332 9.33580  12
   0  -3   4 0.59260 5.00638  31
   0  -3   4 5.14350 4.65136  10
   0   3   4 2.05130 1.69933  16
   0   3   4 1.41406 5.39084   3
   0  -3   4-3.32612 4.08472   3
   0  -3   4 0.49686 1.71255  21
   0  -3   4-10.8258 4.66719  28
   0   3   4-3.42268 4.44547  28
   0   3   4-0.17141 3.63988  12
   0  -3   4 1.99452 3.14592  12
   0   3   4-3.73767 4.12685  29
   0   3   5 104.488 9.32973   3
   0  -3   5 128.661 8.37105   3
   0   3   5 132.977 6.63330  14
   0   3   5 123.296 7.00690  12
   0  -3   5 124.359 6.73253  12
   0  -3   5 120.532 8.06689  28
   0   3   5 126.261 8.36518  28
   0  -3   5 131.946 9.19613  31
   0  -3   5 103.651 8.29638  10
   0  -3   5 114.087 4.43089  21
   0   3   5 134.181 8.36848  29
   0  -3   5 129.633 6.49046  23
   0   3   6 0.35599 6.39390  28
   0  -3   6-3.36202 6.76311  28
   0  -3   6 7.87376 4.40191  23
   0   3   6 8.67808 4.84953  12
   0   3   6 6.71754 4.49961  14
   0  -3   6 3.85297 5.09551  14
   0  -3   6 6.22043 7.52433  31
   0   3   6 5.43361 8.54397   3
   0  -3   6-4.97627 7.21190   3
   0   3   6 0.40154 6.23118  29
   0   3   7 121.932 7.82364  14
   0  -3   7 107.077 8.51428  14
   0   3   7 138.291 8.44933  12
   0  -3   7 106.965 10.9630  31
   0  -3   7 129.769 11.4423   3
   0   3   7 112.571 12.5036   3
   0  -3   7 142.673 10.3171  29
   0   3   7 126.238 10.4701  29
   0  -3   7 120.083 7.56248  23
   0   3   7 114.648 8.37050  18
   0   3   7 125.887 10.0572  28
   0   3   8 3.01085 8.49809  28
   0  -3   8 10.2366 6.71061  14
   0   3   8-1.00037 5.97619  12
   0  -3   8 4.95819 9.53785  31
   0   3   8 3.98856 10.1457  31
   0   3   8-6.27384 11.5486   3
   0  -3   8 19.0791 11.0655   3
   0   3   8 1.46908 6.59540  18
   0  -3   8-2.99222 6.36995  18
   0  -3   8-7.18449 8.58612  29
   0   3   8 0.58955 8.79502  29
   0   4  -8 89.2133 9.87004  30
   0   4  -8 89.9657 10.0193   8
   0   4  -8 91.0900 11.4424   5
   0  -4  -8 86.5534 9.51959   1
   0   4  -8 95.1733 9.47223   1
   0  -4  -8 79.7292 10.8996  25
   0   4  -8 83.0558 9.20986  13
   0  -4  -8 86.5834 8.48857  13
   0   4  -8 107.083 10.1637  25
   0  -4  -8 103.472 10.4254  30
   0  -4  -8 100.122 9.01349  19
   0   4  -8 91.8556 9.00585  19
   0  -4  -8 94.4247 8.92226   7
   0  -4  -7 3.95500 5.87674  19
   0  -4  -7 1.13949 6.34445   1
   0   4  -7 0.39254 6.40244   1
   0  -4  -7 2.86443 5.83490  10
   0   4  -7 5.82043 7.22954  25
   0   4  -7-1.03111 7.92309   5
   0  -4  -7 1.82206 5.63150  13
   0   4  -7 1.11678 6.23967  13
   0   4  -7-1.50997 6.54290   8
   0  -4  -7-1.70400 7.60360   8
   0  -4  -7-12.4547 7.21471   7
   0   4  -7 6.82373 5.46536   7
   0  -4  -7 4.30255 6.98476  30
   0  -4  -6 132.861 9.48046   8
   0  -4  -6 152.628 9.48091  30
   0   4  -6 139.684 9.93048   5
   0   4  -6 139.250 9.07406   6
   0  -4  -6 155.463 8.85228   1
   0   4  -6 146.882 8.09510   7
   0  -4  -6 140.989 9.54717   7
   0  -4  -6 142.172 8.31739  19
   0  -4  -6 152.639 8.75603  10
   0   4  -6 131.361 9.40050  25
   0  -4  -6 147.830 8.23299  13
   0  -4  -5-0.90320 4.58863  30
   0  -4  -5 2.94901 4.86737   8
   0   4  -5 3.68817 4.90380  12
   0   4  -5 4.02140 4.86451   6
   0   4  -5-2.17925 5.00926   5
   0  -4  -5-0.05200 1.13827  17
   0  -4  -5 6.33163 3.92830  13
   0  -4  -5 7.49507 4.64837  10
   0  -4  -5-0.33025 5.61803   7
   0   4  -5 7.98443 4.17002   7
   0  -4  -5 4.14583 4.76467   3
   0   4  -5-1.64697 5.19023  25
   0  -4  -4 372.089 14.1431  30
   0   4  -4 374.590 13.5219   7
   0  -4  -4 353.763 14.8558   7
   0  -4  -4 366.408 14.0952  10
   0  -4  -4 373.141 14.1528   3
   0   4  -4 341.028 14.1366  25
   0   4  -4 371.360 13.9461  12
   0  -4  -4 354.757 14.0112   8
   0   4  -3-1.13555 3.98921  28
   0  -4  -3 0.99882 3.65096   8
   0   4  -3-1.21299 3.43046   6
   0   4  -3-1.62393 2.71653  16
   0  -4  -3 0.79308 2.99100  30
   0   4  -3-0.14440 3.71493  25
   0   4  -3 5.74273 2.64049   7
   0  -4  -3-0.19266 2.36008  13
   0   4  -3 3.56798 3.02559  12
   0  -4  -3-1.10398 4.06721  10
   0  -4  -3 0.48008 3.58390   3
   0  -4  -2 1161.09 37.0350  23
   0  -4  -2 1118.02 37.7143   8
   0   4  -2 1172.95 37.4115  16
   0  -4  -2 1163.31 38.0679   3
   0  -4  -2 1193.61 37.2373  13
   0   4  -2 1150.10 37.4807  12
   0   4  -2 1168.24 37.8696  28
   0   4  -2 1187.65 37.4267   7
   0   4  -2 1128.95 37.6635  25
   0  -4  -2 1183.93 37.8921  30
   0  -4  -1 0.03438 1.46473  19
   0   4  -1-0.61999 3.00916  31
   0  -4  -1 0.68382 1.25198  13
   0  -4  -1 2.16043 1.38203  14
   0  -4  -1 2.58034 3.48639   3
   0   4  -1-3.71639 2.27564  25
   0   4  -1 0.08259 1.86225  21
   0  -4  -1 0.76331 1.87531  15
   0  -4  -1-0.47114 2.69095  30
   0  -4  -1-0.48727 3.00558  29
   0   4   0 623.637 19.8471  20
   0  -4   0 625.221 19.8624  20
   0   4   0 610.119 20.3071   9
   0  -4   0 633.012 20.0281  26
   0   4   0 635.675 20.0716  26
   0  -4   0 608.398 20.0691  11
   0   4   0 618.251 20.0098  11
   0   4   0 611.210 19.9104  22
   0  -4   0 619.366 20.2316   9
   0  -4   0 632.309 20.1591   4
   0   4   0 631.410 20.0930   4
   0   4   0 612.988 20.0495  15
   0  -4   1-1.60234 2.95162  26
   0  -4   1-0.83058 2.44573  25
   0   4   1 0.30997 1.84052  18
   0   4   1-0.19515 2.80523   8
   0  -4   1 1.15215 2.66328  31
   0   4   1 1.05527 2.34348  30
   0  -4   1 3.42972 1.76757   7
   0   4   1 0.36387 3.39765  29
   0  -4   2 1189.22 37.6364  17
   0  -4   2 1123.81 38.2672   7
   0   4   2 1163.90 37.6270   6
   0   4   2 1191.41 37.7532  14
   0   4   2 1122.86 38.8884   3
   0   4   2 1175.69 38.5879  29
   0  -4   2 1218.55 38.0765  10
   0   4   2 1181.81 38.4913   5
   0  -4   2 1186.47 38.7532  31
   0  -4   2 1214.17 37.6217  21
   0   4   3 2.72244 1.60082  16
   0  -4   3-0.71753 1.67483  21
   0   4   3-0.13359 3.36365  12
   0   4   3 1.25192 2.41928  14
   0  -4   3 4.22638 3.80624   7
   0  -4   3-0.12586 3.11498  10
   0   4   3 0.63672 4.81130   3
   0  -4   3-2.19481 3.25143   3
   0   4   3-0.68836 3.63864  29
   0   4   4 360.453 13.8726  29
   0  -4   4 317.733 13.3001  10
   0  -4   4 355.532 14.4836  31
   0   4   4 341.091 11.4004  16
   0   4   4 356.986 13.0986  12
   0   4   4 343.250 12.3411  14
   0  -4   4 364.799 13.7819  28
   0  -4   4 320.020 13.9468   7
   0  -4   4 337.505 11.3641  21
   0  -4   4 348.129 13.5853   3
   0   4   4 352.166 14.7663   3
   0  -4   5-7.84914 5.70295  28
   0   4   5 5.06977 5.54591  28
   0  -4   5 2.42844 5.02896   3
   0   4   5-11.9563 7.15682   3
   0  -4   5 0.58567 5.84968  10
   0   4   5 6.44267 5.29241  29
   0  -4   5 3.08537 5.82024  31
   0   4   5 0.65514 4.30886  12
   0   4   5 6.01365 3.70709  14
   0  -4   5-1.09854 3.65449  23
   0  -4   6 171.051 8.03072  23
   0   4   6 141.886 7.70736  14
   0   4   6 133.370 8.38277  12
   0   4   6 137.786 11.8558   3
   0  -4   6 144.747 10.3099   3
   0   4   6 156.699 10.1606  29
   0  -4   6 146.197 10.8509  31
   0   4   6 151.398 8.46108  18
   0   4   6 160.493 10.0180  28
   0  -4   6 136.016 9.86195  28
   0   4   7-1.50785 5.41087  12
   0  -4   7-3.88096 8.47398  31
   0   4   7-1.52582 7.55479  29
   0   4   7 14.1232 7.56910  28
   0  -4   7 6.55590 5.03786  23
   0   4   7 12.8879 10.5335   3
   0  -4   7 0.53148 8.66901   3
   0   4   7 10.6392 5.84721  18
   0  -4   7-7.74186 6.22505  14
   0   4   7 4.69975 5.00992  14
   0  -4   8 94.8484 8.59933  14
   0   4   8 96.8608 8.16060  12
   0  -4   8 93.7917 12.7833   3
   0  -4   8 84.3889 11.3151  31
   0   4   8 94.1854 8.62458  18
   0  -4   8 83.3243 8.56916  18
   0   4   8 93.2887 11.1833  29
   0  -4   8 73.9982 10.0640  29
   0   4   8 86.2790 10.3976  28
   0  -5  -8-4.55140 8.30278  30
   0  -5  -8 9.10368 7.05406  19
   0   5  -8-0.39835 6.76514  19
   0   5  -8 24.7487 8.22063   8
   0  -5  -8 11.9996 7.27537   7
   0   5  -8 15.6461 7.66750  25
   0   5  -8 13.9326 7.82076  30
   0   5  -8 4.57195 7.64893   1
   0  -5  -8 0.44327 7.56933   1
   0   5  -8 1.23775 9.14057   5
   0   5  -8 6.10185 7.43439  13
   0   5  -7 617.110 23.0043   8
   0  -5  -7 527.252 23.1880   8
   0  -5  -7 576.338 22.1742  19
   0   5  -7 563.977 22.8098   1
   0  -5  -7 564.637 22.6007   1
   0   5  -7 608.664 21.8254   7
   0  -5  -7 538.071 22.9070   7
   0   5  -7 621.581 23.2912  25
   0  -5  -7 580.762 21.7488  13
   0   5  -7 609.145 22.8346  13
   0  -5  -7 578.883 23.7907  30
   0  -5  -7 572.787 22.1344  10
   0   5  -7 552.833 24.0703   5
   0   5  -7 564.854 23.0475   6
   0  -5  -6-2.49276 6.50372   8
   0  -5  -6 5.51084 5.95774  30
   0  -5  -6 7.16191 4.78310  19
   0  -5  -6 1.53361 5.36252   1
   0  -5  -6-0.47941 4.46668  13
   0   5  -6-4.48140 5.86167   5
   0   5  -6 0.72651 5.89631   6
   0   5  -6 7.94342 6.21866  25
   0  -5  -6 5.65066 5.32811  10
   0  -5  -6 0.39986 6.32847   7
   0   5  -6 4.99205 4.77545   7
   0  -5  -5 1073.27 37.2296  10
   0  -5  -5 1121.22 37.1737   1
   0  -5  -5 1148.77 36.8375  19
   0  -5  -5 1103.99 37.6863   8
   0  -5  -5 1099.78 37.8757  30
   0  -5  -5 1067.67 38.2841   7
   0   5  -5 1130.44 36.8059   7
   0   5  -5 1033.66 37.3492  12
   0   5  -5 1075.88 37.7864   6
   0   5  -5 1079.92 37.5575  25
   0  -5  -5 1083.09 37.5761   3
   0  -5  -5 1095.59 36.5102  13
   0  -5  -4 3.28574 3.86608  30
   0   5  -4 3.29443 4.38268  25
   0  -5  -4 2.87307 5.00726   7
   0   5  -4 4.25172 3.18746   7
   0  -5  -4 7.09076 4.50423  10
   0   5  -4-0.76066 3.59665  12
   0  -5  -4 2.78212 4.09846   8
   0   5  -4 2.60866 3.10196  16
   0  -5  -4 0.68967 4.22764   3
   0   5  -3 3072.43 96.3018   7
   0  -5  -3 3098.98 96.9915  30
   0  -5  -3 2993.79 96.7967   8
   0   5  -3 2919.10 96.9085  28
   0  -5  -3 3051.55 96.1322  13
   0   5  -3 3018.49 96.2960  16
   0  -5  -2 0.68608 1.59216  23
   0  -5  -2-2.10429 3.00462  30
   0  -5  -2 2.44399 3.13302  29
   0   5  -2-0.35430 3.49929  28
   0   5  -2 0.16700 2.35999  16
   0   5  -2 2.17881 2.62147  12
   0  -5  -2 1.29711 3.92497   3
   0   5  -2 1.38769 1.13992   2
   0   5  -2 4.01154 2.92510  25
   0  -5  -2 0.50020 1.83741  13
   0  -5  -1 6120.81 184.654  19
   0   5  -1 6053.71 184.842  25
   0   5  -1 5261.14 185.150   4
   0  -5  -1 5866.90 184.777  15
   0   5  -1 5854.52 184.461  27
   0  -5  -1 5880.45 185.313  29
   0   5  -1 5913.48 184.789  21
   0  -5  -1 5859.41 184.643   1
   0   5  -1 5871.54 185.300  31
   0  -5  -1 5654.81 185.217  30
   0  -5   0 3.19176 2.92850   9
   0   5   0 2.46085 3.32220   9
   0   5   0 1.62143 2.19920  15
   0   5   0-0.56295 2.06261  11
   0   5   0 1.61519 2.13706   4
   0  -5   0 1.05854 2.39716   4
   0   5   0 2.38230 2.23497  26
   0  -5   0-0.81660 2.15654  26
   0   5   0 0.49798 1.51906  20
   0  -5   0 1.23185 1.58223  20
   0  -5   0 1.70212 2.29947  11
   0   5   0-1.11355 1.74956  22
   0   5   1 6175.21 185.229  24
   0  -5   1 5750.38 185.270  26
   0   5   1 5577.73 185.548  29
   0  -5   1 5902.23 184.751   2
   0   5   1 5717.81 184.879  18
   0  -5   1 6145.96 185.150  25
   0   5   1 5823.24 185.328  30
   0  -5   2-0.49246 1.76956  21
   0   5   2 1.34411 2.25282  18
   0   5   2 0.31953 1.85602  14
   0  -5   2 0.51879 1.74515  17
   0   5   2 1.03964 2.62289   8
   0  -5   2-1.12004 3.43358  31
   0   5   2-2.39748 2.49827  30
   0   5   2 1.20486 1.40753   6
   0   5   2-1.05088 3.35772   5
   0  -5   2-0.77711 2.87490   7
   0   5   2-0.42126 3.85234  29
   0  -5   3 2735.39 89.3902  17
   0   5   3 2689.67 90.2441  12
   0  -5   3 2839.09 90.7029   7
   0  -5   3 2902.18 89.2915  21
   0   5   3 2887.20 90.8196  29
   0   5   3 2646.49 91.1478   3
   0  -5   3 2887.27 90.1195  10
   0   5   3 2857.76 90.5578   5
   0   5   3 2896.02 89.6710  14
   0  -5   4 3.42186 4.41081  10
   0   5   4 5.10261 5.72704   3
   0  -5   4 3.08227 4.06365   3
   0  -5   4 2.01571 1.68080  21
   0   5   4 8.12372 4.42875  29
   0   5   4 0.64591 1.55899  16
   0  -5   4-5.92587 4.83045  28
   0   5   4 1.39397 2.80594  14
   0  -5   4 2.98287 4.80562  31
   0  -5   4 4.05878 5.09312   7
   0   5   4-0.93443 3.64751  12
   0   5   5 1039.21 33.8674  18
   0   5   5 972.008 35.0061  28
   0  -5   5 1021.47 35.0217   3
   0   5   5 942.201 36.2123   3
   0   5   5 1014.65 33.3089  14
   0   5   5 1060.27 35.4274  29
   0   5   5 1021.24 34.0979  12
   0  -5   5 1052.01 36.0676  31
   0  -5   5 960.421 34.8140  10
   0  -5   5 942.169 33.5973  23
   0   5   6 0.36740 6.51767  28
   0  -5   6-2.03259 4.32073  23
   0   5   6 5.21206 4.22661  14
   0   5   6 10.7409 4.99550  18
   0  -5   6-1.21420 6.57736   3
   0   5   6 8.76553 8.75177   3
   0  -5   6-1.89134 6.97129  31
   0   5   6-4.63225 6.55145  29
   0   5   6 0.79833 4.73560  12
   0  -5   7 524.602 21.1514  14
   0   5   7 522.246 20.0348  14
   0   5   7 551.300 20.8572  12
   0  -5   7 557.160 20.4097  23
   0  -5   7 593.970 24.0188  31
   0  -5   7 553.091 23.5190   3
   0   5   7 544.838 22.4103  28
   0   5   7 543.869 20.9361  18
   0   5   7 550.315 23.3890  29
   0   5   8-7.45735 9.00811  28
   0   5   8 6.71326 6.21278  12
   0  -5   8-10.9107 9.22523  31
   0  -5   8-2.76270 8.17040  29
   0   5   8-10.3339 9.66972  29
   0  -5   8 17.7241 7.14967  14
   0  -5   8-5.15665 10.4489   3
   0   5   8 0.36541 6.70544  18
   0  -6  -8 41.3311 9.24808  30
   0  -6  -8 42.3031 7.88156  19
   0   6  -8 49.8686 7.74010  19
   0   6  -8 37.3572 8.40425  13
   0   6  -8 46.6979 8.67366   8
   0  -6  -8 34.8303 8.13389   7
   0  -6  -8 44.9519 6.68775  15
   0   6  -8 50.0143 10.1563   5
   0   6  -8 46.8310 8.64477  30
   0  -6  -8 48.7648 8.59395   1
   0   6  -8 47.0436 8.62484   1
   0   6  -8 49.1610 8.42955  25
   0  -6  -7 5.93703 5.87083  19
   0  -6  -7 2.62471 6.89743   7
   0   6  -7 6.67879 6.97236  25
   0  -6  -7 12.9559 7.52126  30
   0  -6  -7-6.25385 6.11691  10
   0  -6  -7 4.87366 5.53922  13
   0   6  -7 4.28440 6.34649  13
   0   6  -7 9.45086 6.83405   1
   0  -6  -7-0.37631 6.61481   1
   0   6  -7 14.9309 7.71549   5
   0   6  -7 2.17539 7.13212   6
   0  -6  -6 51.6537 6.71624  10
   0  -6  -6 50.2388 5.66842  13
   0  -6  -6 63.6688 6.13089  19
   0   6  -6 40.9272 6.95128  12
   0  -6  -6 47.3486 7.70006   7
   0   6  -6 55.1355 5.61347   7
   0   6  -6 47.3784 7.14012  25
   0  -6  -6 53.1524 7.30705  30
   0  -6  -6 45.5685 7.54211   8
   0  -6  -6 51.5832 6.90561   3
   0  -6  -6 57.6511 6.30263   1
   0   6  -6 56.6142 7.39211   5
   0   6  -6 46.6332 7.10837   6
   0  -6  -5-2.64357 5.18104  10
   0  -6  -5-0.72144 3.73796  13
   0  -6  -5-3.47065 5.38855   8
   0   6  -5-1.33156 5.09444  12
   0  -6  -5 1.43401 4.06215  19
   0  -6  -5 3.85136 4.97277  30
   0   6  -5 2.01317 3.72265   7
   0  -6  -5 2.56652 5.85475   7
   0  -6  -5-2.04711 4.73479   3
   0   6  -5-0.26330 5.09021  25
   0  -6  -5 3.80371 4.52345   1
   0   6  -5-0.64115 5.25407   6
   0  -6  -4 163.361 8.84273   8
   0  -6  -4 206.881 9.33207   3
   0   6  -4 192.537 7.98873   7
   0   6  -4 195.415 9.31154   6
   0  -6  -4 183.918 7.69200  13
   0   6  -4 177.800 8.38781  12
   0  -6  -4 184.059 9.23315  10
   0  -6  -4 190.106 8.00663  19
   0  -6  -4 191.607 9.17197  30
   0   6  -4 186.896 8.82917  25
   0  -6  -3 1.59331 3.26760  30
   0  -6  -3 0.10324 2.51577  19
   0   6  -3-1.68641 3.65021  28
   0   6  -3 2.05365 1.18995   2
   0   6  -3 0.69104 2.88660  16
   0  -6  -3-0.17802 2.26642  13
   0  -6  -2 313.031 10.4339  19
   0   6  -2 312.942 10.8984  25
   0  -6  -2 312.688 10.5835  15
   0   6  -2 318.705 10.8822  16
   0  -6  -2 308.786 11.4103  30
   0   6  -2 295.419 11.7889  31
   0  -6  -2 305.286 10.2575  13
   0   6  -2 314.108 10.7450  12
   0   6  -2 286.241 11.3586  28
   0  -6  -2 296.834 10.1268  23
   0  -6  -2 303.133 11.3401  29
   0   6  -2 294.566 9.93770   2
   0  -6  -2 294.980 11.8632   3
   0   6  -1-0.06144 2.37387  21
   0   6  -1-2.02224 3.05182   4
   0  -6  -1-1.10845 1.71231  18
   0  -6  -1 0.66287 1.72896  19
   0  -6  -1 0.42909 1.61088   1
   0  -6  -1 1.22967 2.23688  15
   0  -6  -1-0.79446 3.52176  29
   0   6  -1-0.49021 3.54855  26
   0   6  -1 3.14482 2.19917  25
   0   6  -1 0.86711 1.10587  27
   0   6  -1 3.19942 3.13440  31
   0  -6   0 223.063 7.74721  26
   0   6   0 211.810 7.80140  26
   0   6   0 208.935 7.69088  15
   0   6   0 210.026 7.30972  20
   0  -6   0 221.549 7.40211  20
   0  -6   0 211.917 7.90077   4
   0   6   0 222.104 7.86510   4
   0   6   0 214.195 7.68528  11
   0  -6   0 213.357 7.87335  11
   0  -6   0 220.295 8.19388   9
   0   6   0 211.065 7.46203  22
   0   6   0 217.988 8.44255   9
   0  -6   0 199.168 8.22385  24
   0  -6   1 1.13435 2.72634  25
   0  -6   1 2.20132 2.98061  26
   0   6   1 0.42466 1.05614  13
   0   6   1 1.40770 2.04291  15
   0  -6   1 0.51240 1.57967   2
   0   6   1 5.17696 3.25432  24
   0  -6   1 0.55925 1.77135  22
   0   6   1-1.72850 2.72278  30
   0  -6   2 326.376 11.4000   7
   0  -6   2 292.966 11.6785  25
   0   6   2 334.011 11.6377  30
   0  -6   2 327.775 12.0811  31
   0   6   2 330.009 11.5085   8
   0   6   2 315.784 12.0769   5
   0   6   2 320.815 10.5877   6
   0   6   2 333.476 12.2471  29
   0   6   2 322.063 11.0863  18
   0  -6   2 308.259 12.0141  26
   0   6   3 1.14112 2.20116  14
   0   6   3 0.73692 2.68423  18
   0   6   3 0.59390 4.15519  29
   0  -6   3-1.24013 1.95185  17
   0  -6   4 178.328 8.63380   3
   0   6   4 176.015 7.77709  18
   0   6   4 200.376 9.52722  29
   0  -6   4 195.402 9.82076  31
   0   6   4 183.511 6.37115  16
   0   6   4 189.327 8.49142  12
   0   6   4 174.951 7.26949  14
   0  -6   4 162.123 9.14938   7
   0   6   4 159.594 10.1716   3
   0  -6   4 175.746 8.53796  10
   0  -6   5-1.42700 4.14438  23
   0  -6   5-3.47873 5.69112  10
   0   6   5 4.23885 7.25106   3
   0  -6   5-2.74103 5.00961   3
   0   6   5-1.73512 5.68753  29
   0   6   5 5.67816 3.61456  14
   0   6   5-4.70978 4.43639  12
   0   6   5 0.20109 3.94104  18
   0  -6   5 8.02466 6.07861  31
   0   6   6 57.4534 5.86085  18
   0   6   6 61.6956 6.35752  12
   0  -6   6 48.2531 8.13207  10
   0   6   6 51.8849 5.21187  14
   0   6   6 56.9778 7.76983  28
   0   6   6 48.4886 8.06418  29
   0  -6   6 58.2880 5.64367  23
   0  -6   6 49.3506 7.63642   3
   0  -6   6 60.4732 8.38461  31
   0  -6   7 4.91701 8.15187  31
   0  -6   7 5.15902 8.31276   3
   0  -6   7-0.71150 6.24087  14
   0   6   7 2.60506 7.69577  28
   0   6   7 6.80214 5.64323  12
   0  -6   7 0.27154 5.19695  23
   0   6   7 16.2232 5.82580  18
   0   6   7 5.90378 8.24969  29
   0   6   8 45.8040 10.3942  29
   0  -6   8 40.4596 9.29961  29
   0   6   8 41.9067 7.01984  12
   0  -6   8 39.9122 10.0004  31
   0  -6   8 49.1442 11.2952   3
   0  -6   8 44.1846 7.78474  14
   0   6   8 24.7583 9.02653  28
   0   6   8 52.4297 7.76855  18
   0   7  -8 9.87140 7.91032   8
   0  -7  -8-1.21074 7.21082  19
   0   7  -8 8.77814 6.96788  19
   0   7  -8-2.71165 7.63625  13
   0  -7  -8-10.6068 8.81639  30
   0  -7  -8-4.03690 7.74073   7
   0  -7  -8 9.28427 5.97838  15
   0   7  -8-1.59058 7.50502  25
   0  -7  -8 3.90792 7.40311   1
   0   7  -8 1.82121 7.82305   1
   0   7  -8-1.08328 7.65695  30
   0   7  -8-4.92560 9.14488   5
   0  -7  -7 48.8046 6.07708  15
   0  -7  -7 33.9830 8.13502   7
   0  -7  -7 31.0851 6.65489  19
   0  -7  -7 33.5323 6.16378  13
   0   7  -7 26.6752 6.99570  13
   0  -7  -7 39.2814 7.19710   1
   0   7  -7 39.0019 7.55691   1
   0  -7  -7 43.1219 8.55514  30
   0  -7  -7 33.2811 7.03844  10
   0   7  -7 21.1531 8.43591   5
   0   7  -7 31.4853 7.64851   6
   0   7  -7 35.0863 7.33829  25
   0  -7  -6-1.85918 4.63315  19
   0  -7  -6-2.27450 4.67098  13
   0   7  -6 6.61659 6.39658  12
   0  -7  -6 10.3436 7.27374   7
   0  -7  -6-2.87612 5.73358   3
   0  -7  -6-1.51702 5.16123   1
   0  -7  -6 1.67751 6.06177  30
   0  -7  -6-4.27505 5.67328  10
   0   7  -6 3.29701 6.09412   5
   0   7  -6 0.80256 6.25937   6
   0   7  -6 3.45553 5.92889  25
   0  -7  -5 23.5483 4.36592  19
   0  -7  -5 18.5821 3.98911  13
   0   7  -5 20.2327 5.33710  12
   0   7  -5 22.6642 5.78954   6
   0  -7  -5 23.8133 6.54114   7
   0  -7  -5 20.5182 5.56399  10
   0  -7  -5 26.4252 5.61131   3
   0  -7  -5 19.6183 4.73401   1
   0   7  -5 21.4544 5.33310  25
   0  -7  -5 28.6885 5.76714  30
   0  -7  -4 0.49512 4.90082  10
   0  -7  -4-4.14110 4.30295  30
   0  -7  -4-1.06234 3.19947  19
   0  -7  -4 0.25392 4.63258   3
   0   7  -4 1.34990 3.96638  12
   0   7  -4-1.39059 4.33240   6
   0   7  -4-0.98708 3.94034  25
   0   7  -4-0.51091 1.09851   2
   0  -7  -4 2.63351 3.62762   1
   0  -7  -4 3.08222 2.91908  13
   0   7  -4-3.53042 4.57821  28
   0  -7  -3 40.4548 3.24889  19
   0  -7  -3 37.3538 2.88654  13
   0  -7  -3 29.9974 2.33712  23
   0  -7  -3 36.5270 3.39698   1
   0   7  -3 34.1025 1.82630   2
   0   7  -3 39.7633 3.49736  16
   0   7  -2-0.77125 2.77412  25
   0   7  -2 2.02208 2.23797  21
   0  -7  -2-0.42147 2.02620  19
   0  -7  -2 1.44308 4.49972   3
   0   7  -2 5.12921 2.63535  16
   0  -7  -2 1.36695 3.28750  30
   0  -7  -2 3.74304 3.38298  29
   0   7  -2 0.71292 3.95008  31
   0  -7  -2-0.46232 2.09126   1
   0  -7  -2 2.04804 2.40039  15
   0   7  -2-1.67031 3.46317  28
   0   7  -1 413.497 14.5104   4
   0  -7  -1 414.774 13.6003  18
   0   7  -1 420.156 14.6258  31
   0  -7  -1 434.493 13.9667  15
   0   7  -1 392.252 14.5227  26
   0  -7  -1 405.866 13.4987   1
   0   7  -1 420.798 13.9707  21
   0  -7  -1 408.854 14.8632  29
   0  -7   0-0.44900 1.94516  20
   0   7   0 0.18466 1.79000  20
   0   7   0 1.42006 2.86583  26
   0  -7   0 1.27549 2.30181  26
   0   7   0-0.43443 2.22398  22
   0  -7   0-0.53625 2.82103  11
   0  -7   0-1.84353 3.48824  24
   0   7   0-2.06835 2.41749  11
   0   7   0 3.63311 2.70787  15
   0  -7   0 1.70890 3.28505   9
   0   7   0 2.59389 3.78403   9
   0  -7   0 2.12284 2.89849   4
   0   7   0-0.80237 2.51897   4
   0   7   1 363.729 13.0765  30
   0   7   1 361.351 11.9106  13
   0   7   1 384.304 12.4672  15
   0   7   1 383.800 13.0935  24
   0   7   1 376.637 12.9922   9
   0  -7   1 375.930 12.9839  26
   0  -7   1 357.107 12.7080  25
   0  -7   1 380.987 12.3130   2
   0  -7   1 377.698 12.2563  22
   0  -7   2 1.96077 2.58343   7
   0  -7   2 1.35610 3.50125  25
   0   7   2 2.27144 4.07925  29
   0   7   2 2.61762 3.33055   5
   0   7   2 2.36062 2.67815  30
   0  -7   2-3.07410 3.28757  31
   0   7   2 1.21672 2.28154  18
   0   7   2 2.51203 3.21010   8
   0  -7   2-1.34969 3.70455  26
   0  -7   3 21.9708 2.41627  17
   0   7   3 20.8470 3.00982  18
   0  -7   4-4.18743 4.66565  31
   0   7   4 0.84209 1.66240  16
   0   7   4 8.89342 4.32522  12
   0  -7   4 1.60049 4.01828   3
   0  -7   4-1.08792 4.76981   7
   0  -7   4 2.33904 4.10943  10
   0   7   4 1.30895 2.77869  14
   0   7   4 1.37695 3.23970  18
   0   7   4-1.42375 4.76741  29
   0   7   5 24.0821 4.92813  12
   0  -7   5 24.4976 6.82047   7
   0  -7   5 18.9140 4.36257  23
   0  -7   5 19.5794 5.54842   3
   0   7   5 22.1907 4.41228  18
   0   7   5 18.5501 6.17092  29
   0  -7   5 27.0496 5.97276  10
   0  -7   5 25.2101 6.20030  31
   0   7   6 3.64423 5.29612  12
   0  -7   6 0.39962 6.25049   3
   0  -7   6 1.73864 4.75202  23
   0  -7   6 0.93211 6.78902  31
   0   7   6 0.25531 4.90628  18
   0   7   6 3.64349 7.08556  29
   0   7   6 10.0121 6.85960  28
   0  -7   6 3.06254 7.15277  10
   0   7   7 23.8902 6.20244  12
   0  -7   7 29.8257 6.94094  14
   0  -7   7 25.8889 5.92718  23
   0   7   7 27.1103 6.28630  18
   0   7   7 9.88354 8.70777  29
   0  -7   7 38.5756 8.85795   3
   0   7   7 29.8974 8.10414  28
   0  -7   7 31.1490 8.58814  31
   0  -7   8 5.80343 5.92040  23
   0   7   8 4.93168 8.66703  28
   0   7   8 6.52063 6.62213  18
   0   7   8 14.6784 10.1129  29
   0  -7   8 6.13906 8.54152  29
   0  -7   8-2.01899 6.99891  14
   0  -7   8-6.64477 9.14210  31
   0  -7   8-14.4396 9.86215  26
   0   7   8-1.36286 6.26455  12
   0  -7   8-2.53059 10.0510   3
   0  -8  -8 117.994 9.74513  19
   0   8  -8 118.760 9.61098  19
   0  -8  -8 91.7595 11.1390  30
   0  -8  -8 109.671 8.34303  15
   0  -8  -8 109.626 9.07427  10
   0   8  -8 104.978 11.6318   5
   0   8  -8 103.494 10.1017  13
   0  -8  -8 98.7005 9.48269   1
   0   8  -8 102.022 10.0990   1
   0   8  -8 119.651 10.3741   8
   0   8  -8 92.7266 9.24301  25
   0   8  -7 11.7938 7.09545  13
   0  -8  -7-4.31646 5.60532  19
   0  -8  -7 0.34861 6.42319  10
   0  -8  -7-1.56664 7.39536  30
   0  -8  -7 14.9699 7.70244   7
   0   8  -7 18.1192 8.14055   5
   0   8  -7 10.0139 7.58654   6
   0   8  -7 3.59519 6.54122  25
   0  -8  -7 8.15067 6.09542   1
   0   8  -7-7.08786 6.94308   1
   0  -8  -7 4.38888 5.17058  15
   0  -8  -6 349.297 15.6698  30
   0  -8  -6 310.318 13.4661  19
   0   8  -6 296.204 14.5234  12
   0  -8  -6 335.100 13.3128  15
   0  -8  -6 332.045 13.9222   1
   0   8  -6 335.825 15.4814   6
   0  -8  -6 302.396 14.6160   3
   0  -8  -6 326.957 15.9726   7
   0   8  -6 327.427 14.3053  25
   0  -8  -6 311.804 14.2336  10
   0  -8  -6 320.836 13.0386  13
   0  -8  -5-0.79558 6.47215   7
   0  -8  -5-0.82692 3.77898  19
   0   8  -5 2.43139 5.05213  12
   0   8  -5 0.50090 4.86273  25
   0  -8  -5 0.17001 3.74529  13
   0  -8  -5-0.93988 4.47491   1
   0  -8  -5-2.97227 5.57898  10
   0   8  -5 3.92917 5.76165   6
   0  -8  -5 1.88579 5.20075   3
   0  -8  -5 4.17291 5.30729  30
   0   8  -4 588.984 20.5662  25
   0  -8  -4 600.725 19.9774  19
   0   8  -4 547.840 21.2205  28
   0  -8  -4 510.229 21.1280  10
   0  -8  -4 607.454 20.0482  15
   0   8  -4 574.213 21.4922   6
   0  -8  -4 565.556 21.2598  30
   0  -8  -4 564.192 21.2299   3
   0  -8  -4 590.875 20.2589   1
   0  -8  -4 572.583 19.5838  13
   0   8  -4 583.830 20.5619  12
   0  -8  -3-2.58920 1.73486  23
   0  -8  -3-0.35362 2.69909   1
   0  -8  -3-0.52577 2.53560  19
   0  -8  -3 0.92701 2.21239  13
   0   8  -2 729.027 24.2163  21
   0  -8  -2 773.546 24.1336  19
   0   8  -2 770.490 24.3895  25
   0  -8  -2 755.400 24.2884  15
   0   8  -2 751.255 24.5791  16
   0  -8  -2 745.190 25.1662  30
   0   8  -2 714.096 25.3866  31
   0  -8  -2 688.052 25.5544   3
   0   8  -2 736.531 24.9951  28
   0   8  -2 724.388 23.5552  27
   0  -8  -2 725.866 24.1146   1
   0  -8  -2 753.285 25.0645  29
   0   8  -1-0.49698 2.49463  21
   0   8  -1-1.76473 3.07661   4
   0  -8  -1 2.11112 1.81747  18
   0   8  -1-0.96549 3.34410  31
   0  -8  -1-2.77732 2.33279  15
   0   8  -1 0.59355 3.79721  26
   0  -8  -1-0.09801 3.09396  24
   0  -8  -1-0.28833 1.54733   1
   0  -8  -1 5.69145 3.71653  29
   0   8   0 956.927 30.1154  20
   0  -8   0 929.343 30.1550  20
   0   8   0 980.526 30.5916  26
   0   8   0 947.688 30.4467  15
   0   8   0 921.899 30.9545   9
   0   8   0 953.629 30.2575  22
   0  -8   0 940.159 30.7339   9
   0  -8   0 955.361 30.7392   4
   0   8   0 938.708 30.5613   4
   0   8   0 941.927 30.3566  11
   0  -8   0 891.858 30.5019  11
   0  -8   0 900.118 30.7946  24
   0  -8   1-1.06518 1.94971   2
   0   8   1 4.00282 3.36094   9
   0  -8   1 1.43497 1.79361  22
   0   8   1 0.80492 3.43457  24
   0  -8   1-0.99829 2.92042  26
   0  -8   1-1.43683 2.47724  25
   0   8   1 1.92033 2.08161  15
   0   8   1-0.21880 0.98355  13
   0   8   1 4.00249 3.23502  30
   0  -8   2 762.525 24.4170   7
   0   8   2 762.689 24.7617  24
   0  -8   2 732.581 24.8921  26
   0  -8   2 743.853 24.7688  25
   0   8   2 726.022 24.6927   8
   0   8   2 710.489 25.5244  29
   0   8   2 731.266 24.7494  30
   0   8   2 728.041 24.1300  18
   0   8   3 4.03774 2.80063  18
   0  -8   3 1.43547 4.55168  26
   0  -8   3 2.63543 2.15670  17
   0  -8   4 561.719 21.1668   7
   0   8   4 582.540 21.6619  29
   0   8   4 549.673 20.5093  12
   0   8   4 590.732 20.9639   5
   0  -8   4 583.762 20.7339   3
   0   8   4 570.666 19.8681  18
   0  -8   4 555.935 20.2596  10
   0  -8   4 595.295 21.5590  31
   0   8   5 1.27521 5.01964  12
   0  -8   5 5.36317 6.01529  31
   0   8   5-3.82820 6.23631  29
   0  -8   5-0.22249 4.14923  23
   0  -8   5-0.28004 5.38087  10
   0  -8   5 1.13681 6.22563   7
   0   8   5 2.03635 4.02800  18
   0  -8   5 2.79736 5.13713   3
   0  -8   6 305.693 14.4938   3
   0  -8   6 294.151 12.7538  23
   0   8   6 309.753 12.8815  18
   0   8   6 300.381 15.5161  29
   0  -8   6 316.142 15.3572  31
   0   8   6 282.247 14.5769  28
   0   8   6 303.367 13.3090  12
   0  -8   6 288.353 14.6886  10
   0   8   7 1.92231 5.71633  12
   0  -8   7-0.74583 6.23954  14
   0  -8   7 12.8371 8.49918   3
   0   8   7 3.75474 5.78954  18
   0   8   7 23.9585 8.98300  29
   0  -8   7 1.08899 8.23129  31
   0  -8   7 7.58138 5.53219  23
   0   8   7 17.4205 8.19942  28
   0   8   8 89.7200 8.79376  18
   0  -8   8 91.2276 9.36680  14
   0   8   8 104.196 8.50993  12
   0  -8   8 93.2169 11.4825  31
   0  -8   8 95.4667 8.05697  23
   0   8   8 114.264 10.9254  28
   0   8   8 102.773 12.3224  29
   0  -8   8 81.1103 11.6860  26
   0  -8   8 110.940 12.4207   3
   0   9  -8 3.97624 6.82453  19
   0  -9  -8-4.22124 7.68636  19
   0   9  -8 1.35225 7.59007   1
   0  -9  -8 23.7142 7.91926   1
   0   9  -8-3.89380 7.17978  25
   0  -9  -8-0.34215 6.18119  15
   0   9  -8-5.14006 7.96681  13
   0   9  -8 4.28684 9.18909   5
   0  -9  -8 4.12917 6.83522  10
   0   9  -8 2.71900 8.15414   8
   0  -9  -8-10.4088 9.05388  30
   0  -9  -8 0.48851 7.92884   7
   0  -9  -7 6.39251 7.65579  30
   0  -9  -7 10.5346 7.91169   7
   0  -9  -7 12.8775 5.62132  15
   0   9  -7 11.3421 7.64994   5
   0   9  -7-0.49870 7.67844   6
   0   9  -7 12.4390 7.09702  13
   0  -9  -7 6.80880 6.76169  10
   0   9  -7 0.71471 6.48602  25
   0  -9  -7-0.68536 6.16469  19
   0   9  -7 12.1799 6.85818   1
   0  -9  -7 13.5921 6.47399   1
   0  -9  -6 8.39326 5.03653  19
   0   9  -6 7.14144 6.67869  12
   0  -9  -6 2.67500 6.28324  30
   0  -9  -6 9.44710 7.47632   7
   0  -9  -6 10.7924 6.48140  10
   0   9  -6 0.61102 5.76736  25
   0   9  -6 1.76571 6.64375   6
   0  -9  -6-3.40491 6.17928   3
   0  -9  -6-1.00482 4.40716  15
   0  -9  -6 8.70592 5.67242   1
   0  -9  -5 37.1315 6.71692  10
   0   9  -5 44.5259 5.69903  25
   0  -9  -5 44.1455 4.66388  15
   0  -9  -5 44.6159 4.79905  19
   0   9  -5 42.5874 5.83828  12
   0   9  -5 45.0047 5.18353  16
   0  -9  -5 33.7831 6.22970  30
   0   9  -5 52.5967 6.67021   6
   0  -9  -5 51.3386 6.68598   3
   0  -9  -5 43.9958 4.45905  13
   0  -9  -5 32.4547 7.29832   7
   0  -9  -5 50.6137 5.41000   1
   0   9  -4 2.01763 3.80512  12
   0  -9  -4 1.65014 5.37686  10
   0   9  -4 9.03270 4.83318  28
   0  -9  -4 0.62048 3.18633  19
   0  -9  -4 2.09920 3.26027  15
   0   9  -4 1.82589 3.63613  16
   0  -9  -4 3.15491 2.95928  13
   0   9  -4 3.76443 5.22198   6
   0  -9  -4-3.77435 4.68364  30
   0   9  -4 3.75849 3.99365  25
   0  -9  -4 7.38246 5.00613   3
   0  -9  -4-0.52117 3.50182   1
   0  -9  -3 32.6306 3.13329  19
   0  -9  -3 31.0563 4.41235  29
   0  -9  -3 34.1989 2.37389  23
   0   9  -3 32.6187 3.86516  12
   0  -9  -3 33.5766 3.24414   1
   0  -9  -2-2.37670 1.72614  14
   0   9  -2 0.94993 2.61059  21
   0   9  -2-1.02437 3.73847   4
   0   9  -2 2.88093 2.47807  25
   0  -9  -2 0.56333 2.24839  19
   0   9  -2-0.19782 3.87368  31
   0  -9  -2 0.29558 2.50339  15
   0  -9  -2 1.08251 2.10847   1
   0   9  -2 0.85485 1.12997  27
   0  -9  -2 2.31273 3.60538  30
   0  -9  -2 2.56981 4.55409   3
   0  -9  -1 8.85429 1.96519  18
   0  -9  -1 10.5586 4.08373  29
   0  -9  -1 9.45170 3.17220  24
   0  -9  -1 11.4320 2.72858  11
   0   9  -1 6.20348 3.26944   4
   0  -9  -1 7.58512 2.79898   4
   0   9  -1 9.47054 3.93293  26
   0   9  -1 12.4858 2.75996  21
   0  -9  -1 9.93593 2.12212  20
   0  -9  -1 10.7029 2.82585  15
   0   9   0 3.28918 2.60782  15
   0  -9   0-1.11795 3.72769  24
   0  -9   0 0.29965 3.07110  11
   0  -9   0 1.74657 2.09722  20
   0   9   0-0.82750 1.88169  20
   0   9   0-0.71553 2.56964   4
   0  -9   0-0.58317 3.13289   4
   0   9   0-0.16169 2.49082  11
   0   9   0-2.62226 2.28562  22
   0   9   0 3.64494 4.23390   9
   0  -9   0-1.46489 3.30520   9
   0   9   0 1.16988 3.05554  26
   0  -9   1 7.53344 2.65397  25
   0  -9   1 13.2801 4.36104   9
   0   9   1 13.0608 3.60616   9
   0  -9   1 11.6411 1.97722  22
   0   9   1 10.4615 2.29772  15
   0  -9   1 11.8682 3.12589  26
   0   9   1 8.90725 3.25697  30
   0   9   1 7.72572 3.96337  24
   0  -9   1 5.17323 2.10083   2
   0   9   2-0.96062 3.42716   8
   0  -9   2 0.06006 1.93037  22
   0   9   2 0.27434 3.32982  24
   0  -9   2 6.41924 2.59114   7
   0  -9   2 2.14173 3.49927  25
   0   9   2 5.38291 4.72308  29
   0   9   2 1.30591 3.09501  30
   0  -9   3 53.9367 5.23435  31
   0  -9   3 38.9244 3.04520  17
   0   9   3 43.7130 3.61752  18
   0  -9   3 41.4287 5.19718  26
   0   9   4 0.78793 3.43009  18
   0   9   4 6.53352 5.74125  29
   0  -9   4 3.43428 2.67938  17
   0  -9   4 1.69866 4.26497   3
   0  -9   4-2.38832 4.01790  10
   0   9   4-1.04551 4.21643   5
   0   9   4 3.17765 4.35766  12
   0  -9   4-0.30755 4.77200  31
   0  -9   4 7.75731 4.70264   7
   0  -9   4-0.27698 5.36872  26
   0  -9   5 44.7162 7.33325   7
   0   9   5 51.6801 7.71876  29
   0  -9   5 38.7198 6.89614  31
   0   9   5 45.2460 5.95858  12
   0  -9   5 37.0758 6.11730   3
   0   9   5 43.8822 5.08864  18
   0  -9   5 48.7161 6.41004  10
   0  -9   5 48.2615 7.53982  26
   0  -9   6 5.82007 7.08667  10
   0   9   6 7.37074 8.07378  29
   0   9   6 5.64382 7.22552  28
   0  -9   6 4.06797 6.57906   3
   0  -9   6 4.12948 5.15439  23
   0  -9   6-0.47096 6.93405  31
   0   9   6-0.29961 5.35970  12
   0  -9   6-4.70203 8.00203  26
   0   9   6 9.33927 5.17507  18
   0   9   7 12.4935 6.00317  18
   0   9   7 6.59445 6.05182  12
   0   9   7 1.75455 8.61456  29
   0   9   7 25.0054 8.49143  28
   0  -9   7-0.50124 8.86887  26
   0  -9   7 9.06092 5.72339  23
   0  -9   7 5.34114 6.59031  14
   0  -9   7 6.00347 8.13520  31
   0  -9   7 20.0231 8.57065   3
   0   9   8 1.78878 6.73437  18
   0  -9   8-15.0945 9.64192  31
   0  -9   8-5.07664 7.58996  14
   0   9   8 3.46291 8.80333  28
   0   9   8 4.69558 10.2809  29
   0  -9   8 9.46524 6.34874  23
   0  -9   8 3.73252 10.0473   3
   0   9   8 15.6419 6.63243  12
   0  -9   8 3.30630 10.0048  26
   0 -10  -7 3.27055 6.59138   1
   0  10  -7-2.74170 6.85463   1
   0 -10  -7 1.52665 5.29260  15
   0  10  -7 4.22644 7.22220  13
   0 -10  -7-5.22833 6.26590  19
   0 -10  -7 11.4585 8.21085   7
   0 -10  -7-1.47843 6.74358  10
   0  10  -7 10.0885 7.74112  12
   0  10  -7-6.71579 6.55505  25
   0  10  -7 6.76536 7.68428   5
   0  10  -7 18.1659 8.15013   6
   0 -10  -7 5.50618 7.66959  30
   0 -10  -6 177.086 9.49149   1
   0 -10  -6 172.779 11.2167  30
   0 -10  -6 189.988 9.31938  19
   0 -10  -6 170.496 12.0865   7
   0 -10  -6 170.268 8.90758  15
   0  10  -6 172.806 9.71311  25
   0 -10  -6 154.083 10.5875   3
   0  10  -6 151.445 10.3747  12
   0  10  -6 158.727 11.1024   6
   0 -10  -6 171.509 10.4394  10
   0 -10  -5 2.32331 4.01167  15
   0  10  -5-7.07898 4.84497  25
   0 -10  -5 0.21159 3.98986  19
   0  10  -5 5.83342 4.53259  16
   0 -10  -5-2.67788 6.27723  10
   0  10  -5 1.38157 5.20078  12
   0 -10  -5 4.66119 4.52119   1
   0  10  -5-1.58145 5.99189   6
   0 -10  -5 0.68397 5.59822   3
   0 -10  -5 2.28324 5.62709  30
   0 -10  -4 249.266 9.37775  19
   0 -10  -4 221.678 11.0553   3
   0 -10  -4 229.325 9.39924  15
   0  10  -4 223.039 9.73810  16
   0  10  -4 197.030 9.63550  25
   0  10  -4 217.700 9.86616  12
   0 -10  -4 242.222 11.1634  30
   0 -10  -4 228.903 9.55061   1
   0  10  -4 240.629 11.1623  28
   0  10  -4 233.677 11.4292   6
   0  10  -3 0.36947 1.31529  27
   0 -10  -3-1.13599 2.61391  19
   0 -10  -3-1.75845 2.62881   1
   0 -10  -3 2.57187 2.88479  15
   0 -10  -3-1.82267 3.80557  29
   0  10  -3-7.05211 4.64263  28
   0 -10  -3 3.26849 4.91569   3
   0  10  -3 2.32955 3.19673  12
   0  10  -3-1.34916 3.09744  25
   0 -10  -3 3.15624 1.87324  23
   0 -10  -2 783.405 25.4097  15
   0 -10  -2 743.940 24.6791  14
   0  10  -2 794.570 26.3414   4
   0  10  -2 782.422 25.4018  21
   0  10  -2 789.943 26.6786  31
   0 -10  -2 769.746 25.0443   1
   0  10  -1 1.47114 2.84411  21
   0  10  -1 0.36110 1.99921  20
   0 -10  -1 1.43892 2.12117  20
   0 -10  -1 0.05854 1.86128  18
   0 -10  -1 2.04016 4.30925  29
   0 -10  -1-0.09955 2.58722  11
   0  10  -1 0.70294 3.23625  11
   0  10  -1 2.13875 3.79359  26
   0 -10  -1 0.50136 2.92447   4
   0  10  -1 0.53628 3.11693   4
   0 -10  -1-1.66993 3.05051  24
   0 -10  -1 0.73377 2.72434  15
   0  10   0 1194.96 41.5470   9
   0 -10   0 1258.35 41.4339  24
   0 -10   0 1286.44 41.2945   9
   0  10   0 1298.19 41.0987  26
   0  10   0 1315.52 41.1397   4
   0 -10   0 1307.01 41.3449   4
   0  10   0 1268.95 40.9017  15
   0 -10   0 1240.34 40.4790  27
   0  10   0 1238.36 40.7108  22
   0  10   0 1329.88 40.8840  11
   0 -10   0 1225.47 41.0940  11
   0 -10   1 2.23621 4.40843   9
   0  10   1 0.13339 3.55388   9
   0  10   1 1.02861 3.95413  24
   0  10   1 1.71008 2.15962  15
   0 -10   1-2.15602 3.14780  26
   0 -10   1 1.16792 1.93610  22
   0 -10   1-1.49793 2.25061   2
   0  10   1-0.30731 3.27233  30
   0 -10   1-0.10106 2.73039  25
   0 -10   2 776.451 25.5213  25
   0  10   2 775.254 25.6740  24
   0 -10   2 742.992 24.5035  22
   0  10   3-1.27421 2.83791  18
   0  10   3 1.58585 3.34945  30
   0 -10   3-1.87079 2.39789  17
   0  10   3 4.47326 3.69018   8
   0 -10   3 3.02812 4.45218  26
   0  10   3 0.18655 3.75377  24
   0  10   3 4.07137 4.15101   5
   0 -10   3 2.26167 3.52583   7
   0 -10   4 202.880 8.00078  17
   0  10   4 203.083 8.68928  18
   0  10   4 208.575 11.2410  29
   0 -10   4 215.535 10.6256  26
   0  10   4 201.939 9.94921   5
   0 -10   4 189.680 9.98407   7
   0 -10   4 221.848 10.6862  31
   0 -10   4 217.463 9.39554  10
   0  10   5 1.04265 4.22352  18
   0 -10   5 7.36432 5.49524  10
   0 -10   5 9.71259 6.55731   7
   0 -10   5-2.25062 5.00913   3
   0 -10   5 6.70092 6.03315  31
   0  10   5 2.55736 6.96922  29
   0  10   5 0.82592 5.21083  12
   0 -10   5-0.71023 6.59200  26
   0 -10   6 185.168 12.1525  26
   0  10   6 181.904 10.0156  12
   0  10   6 182.943 9.35579  18
   0  10   6 170.408 12.5182  29
   0 -10   6 175.490 11.6908  31
   0 -10   6 185.734 11.1651   3
   0 -10   6 154.473 9.22662  23
   0 -10   6 171.202 11.1691  10
   0  10   7-0.94094 5.76713  18
   0 -10   7-1.56194 6.68750  14
   0  10   7 6.08499 9.20929  29
   0  10   7 5.10312 7.85666  28
   0 -10   7-3.30949 7.93576  31
   0 -10   7 14.3372 9.16671  10
   0 -10   7 4.07190 5.77037  23
   0 -10   7 5.49888 9.20896  26
   0 -10   7 11.2991 8.25361   3
   0  10   7-3.70475 6.09085  12
   0 -11  -7 23.7863 8.73486  30
   0 -11  -7 16.1948 7.03840  19
   0  11  -7 23.2307 7.24026  13
   0  11  -7 18.7524 8.21871  12
   0 -11  -7 26.8784 7.69873   3
   0 -11  -7 25.3876 8.97920   7
   0  11  -7 23.7168 8.64990   6
   0  11  -7 23.2937 8.14709   5
   0 -11  -7 24.8256 5.97691  15
   0  11  -7 25.9564 6.93143  25
   0 -11  -7 30.5336 7.00166   1
   0  11  -7 17.1563 6.90648   1
   0 -11  -7 26.7315 7.51447  10
   0 -11  -6 1.71388 5.46472  19
   0  11  -6 4.69919 6.49805  12
   0 -11  -6 9.22091 6.55516   3
   0 -11  -6 18.8102 8.15957   7
   0  11  -6 8.20623 7.27466   6
   0 -11  -6-4.82303 7.37149  30
   0 -11  -6 7.77231 6.94731  10
   0 -11  -6-2.39943 4.77835  15
   0 -11  -6 8.29334 5.58547   1
   0  11  -6-10.8958 5.74380  25
   0  11  -5 12.0306 6.31253  28
   0 -11  -5 14.6963 4.55896  19
   0  11  -5 4.53364 4.96285  25
   0  11  -5 18.9894 5.02596  16
   0 -11  -5 14.2536 6.18413   3
   0  11  -5 12.4456 6.48502   6
   0 -11  -5 13.1803 6.07653  30
   0 -11  -5 10.2201 6.91997  10
   0  11  -5 11.5718 5.34856  12
   0 -11  -5 20.9229 4.43772  15
   0 -11  -5 11.8107 4.44258   1
   0  11  -4-0.60044 3.88941  25
   0  11  -4 3.14087 5.41355  28
   0  11  -4 0.55855 1.49241  27
   0 -11  -4 0.82495 3.46315  19
   0 -11  -4-1.08133 3.46292  15
   0  11  -4 2.27041 3.92739  16
   0 -11  -4 0.51729 3.51656   1
   0  11  -4 1.05272 5.35563   6
   0 -11  -4 4.83775 5.77411   3
   0 -11  -4 1.63399 5.11116  30
   0  11  -4 2.13609 3.76192  12
   0  11  -3-1.41116 4.56286  28
   0 -11  -3 6.64471 2.02361  23
   0  11  -3 8.75984 4.74564   4
   0 -11  -3 7.05428 2.95939  19
   0  11  -3 5.77239 3.64427  16
   0 -11  -3 8.20224 2.80528   1
   0 -11  -3 4.68951 5.19231   3
   0 -11  -3 12.3781 4.51448  30
   0 -11  -3 8.27792 4.03354  29
   0  11  -3 6.19468 1.19592  27
   0  11  -3 6.02193 3.13342  25
   0 -11  -3 4.69773 3.20979  15
   0  11  -3 4.75333 3.40786  12
   0  11  -2-1.85214 2.86791  21
   0 -11  -2-0.93699 2.01462   1
   0 -11  -2 1.44644 1.63146  14
   0 -11  -1 37.4397 2.57528  18
   0 -11  -1 32.3783 5.19227  29
   0 -11  -1 39.3182 3.51239  11
   0 -11  -1 36.7828 3.65059  15
   0  11  -1 37.5851 3.68200  21
   0  11  -1 32.1153 2.71747  20
   0 -11  -1 36.5215 2.74188  20
   0 -11  -1 38.6639 3.69173   4
   0  11  -1 40.5869 3.86716   4
   0  11  -1 35.3697 3.82404  11
   0  11  -1 37.4342 4.41157  26
   0  11   0 0.78194 2.45603  11
   0  11   0 1.94161 2.67124  15
   0  11   0-0.49042 3.05365  26
   0 -11   0 1.34990 1.80910  27
   0 -11   0 1.50067 3.59135   9
   0  11   0 2.68281 4.48774   9
   0  11   0 0.82942 0.98043   1
   0 -11   0 1.11569 3.21879  11
   0 -11   0 2.23201 3.96088  24
   0 -11   0 0.14484 3.32269   4
   0  11   0 2.48623 2.68326   4
   0  11   0-1.40944 2.44276  22
   0 -11   1 34.0653 2.89294   2
   0  11   1 35.9214 2.99270  15
   0  11   1 33.8597 4.30480  30
   0  11   1 36.9911 3.58210  26
   0  11   1 33.0046 4.72493  24
   0  11   1 38.1213 4.47193   9
   0 -11   1 42.6236 4.91379   9
   0  11   1 33.9504 3.37708  22
   0 -11   1 35.6610 3.25378  25
   0 -11   2 1.10235 1.98324  22
   0 -11   2 2.37432 3.53203  25
   0  11   3 8.35850 4.03328   8
   0 -11   3 1.92134 2.55944  17
   0 -11   3 10.0587 3.70783   7
   0 -11   3 2.85408 4.44402  26
   0  11   3 14.6855 5.84881  29
   0  11   3-1.03298 4.18810   5
   0  11   3 3.89768 0.88212   6
   0  11   3 0.11843 2.90100  18
   0  11   3 7.45346 4.08439  24
   0  11   3 4.60032 3.41284  30
   0 -11   4 3.53777 4.14117  10
   0 -11   4 6.24115 5.57945  26
   0  11   4 2.89276 4.46485   5
   0  11   4 2.79437 3.70850  18
   0 -11   4 1.40889 4.80501   7
   0  11   4 2.21237 4.70751  24
   0  11   4 2.62740 6.34260  29
   0 -11   5 21.4015 6.67496  31
   0 -11   5 15.4144 6.85575  26
   0  11   5 11.2559 7.52673  29
   0  11   5 23.4858 5.85354  12
   0  11   5 14.1556 4.46333  18
   0 -11   5 16.2151 6.62309   7
   0 -11   5 11.1891 5.58988  10
   0 -11   5 10.2220 5.52190   3
   0  11   6 11.3283 8.71214  29
   0  11   6-0.95744 5.77135  12
   0 -11   6 3.98843 7.90016   7
   0 -11   6-5.31816 7.19143  31
   0 -11   6 0.43122 7.59423  26
   0 -11   6-5.67010 5.27210  23
   0 -11   6 3.06031 7.14056  10
   0  11   6 1.04807 5.19568  18
   0 -11   6 14.6236 7.13941   3
   0  11   7 21.8424 6.39426  18
   0  11   7 44.5607 9.25133  28
   0  11   7 33.4828 10.0912  29
   0 -11   7 18.2979 9.07211  26
   0 -11   7 18.9752 8.43274  31
   0  11   7 23.1083 7.80653  24
   0 -11   7 16.9648 9.31178  10
   0 -11   7 28.5336 6.26030  23
   0 -11   7 22.6133 8.24216   3
   0  11   7 19.9677 6.69899  12
   0 -12  -7 7.50629 7.33507  10
   0 -12  -7 7.70938 5.69501  15
   0  12  -7-0.38741 6.85325   1
   0 -12  -7 2.12751 6.47769   1
   0  12  -7 23.1727 7.37262  13
   0 -12  -7 2.72343 6.27944  19
   0 -12  -7 7.27917 8.80539   7
   0  12  -7 8.47869 6.46122  25
   0 -12  -7 2.88419 8.79314  30
   0  12  -7-0.56044 8.42317   6
   0  12  -7 4.81845 7.77639   5
   0 -12  -7 1.36704 7.12891   3
   0  12  -7 3.61444 7.98343  12
   0 -12  -6 162.786 9.22013   1
   0 -12  -6 166.962 11.5877  30
   0 -12  -6 167.195 9.45353  19
   0 -12  -6 172.610 11.0235  10
   0 -12  -6 165.221 9.00404  15
   0  12  -6 140.705 9.96053  12
   0 -12  -6 152.123 12.0894   7
   0 -12  -6 160.127 10.4631   3
   0  12  -6 152.284 9.13400  25
   0  12  -6 158.835 11.6118   6
   0 -12  -5 0.36970 7.00297  10
   0 -12  -5 4.14788 4.18779  15
   0  12  -5 2.25044 6.29404  28
   0  12  -5 1.98286 4.69500  25
   0 -12  -5 0.23456 4.64728  19
   0  12  -5-4.63040 4.85956  16
   0 -12  -5 0.41629 6.21933  30
   0 -12  -5 4.60192 4.46754   1
   0  12  -5-4.78760 6.55884   6
   0  12  -5 1.44208 5.15836  12
   0 -12  -5-1.11628 6.03927   3
   0 -12  -4 233.852 11.3719  30
   0 -12  -4 269.801 9.46767  19
   0  12  -4 248.064 11.6094   6
   0 -12  -4 248.857 9.58329  15
   0  12  -4 252.877 9.90371  16
   0  12  -4 198.149 11.1089   4
   0 -12  -4 243.097 11.6079   3
   0 -12  -4 255.950 9.34469   1
   0  12  -4 255.304 11.3868  28
   0  12  -4 254.630 10.0555  12
   0  12  -4 239.175 9.60015  25
   0  12  -3 1.08660 3.20494  25
   0 -12  -3 4.92746 4.33683  29
   0 -12  -3 0.70487 2.84829  19
   0  12  -3 4.14710 3.80813  16
   0 -12  -3-1.26909 3.28276  15
   0  12  -3-5.51808 5.06705  28
   0 -12  -3-1.57886 1.98290  23
   0 -12  -3 0.34961 2.77827   1
   0  12  -3 1.95228 5.30051  31
   0  12  -3-1.21246 3.42036  12
   0  12  -3 1.07056 4.62877   4
   0 -12  -3 1.60459 5.81477   3
   0 -12  -2 444.597 14.8782  14
   0  12  -2 457.535 15.8937  21
   0 -12  -2 453.838 17.1311  29
   0 -12  -2 468.308 15.2476   1
   0 -12  -1-0.37464 3.06598  11
   0  12  -1-0.41591 2.17114  20
   0  12  -1 2.80874 3.13278  21
   0 -12  -1-0.63230 2.27309  20
   0 -12  -1 0.59988 1.99232  18
   0  12  -1-1.49774 3.99230  26
   0  12  -1-0.91722 3.23454   4
   0 -12  -1 1.65789 3.15414   4
   0  12  -1 1.31111 3.11685  11
   0 -12  -1 1.45513 3.41477  15
   0  12   0 417.499 14.8085  26
   0  12   0 410.857 14.4437  15
   0  12   0 427.786 14.7480   4
   0  12   0 411.056 13.2411   1
   0  12   0 428.664 14.4211  11
   0  12   0 420.420 14.2671  22
   0 -12   0 410.461 14.9902   9
   0 -12   0 407.197 13.9019  27
   0 -12   0 416.031 15.0724   4
   0 -12   1 0.82373 2.79110  25
   0  12   1 3.08276 3.14576  26
   0 -12   1-1.36738 2.52745   2
   0  12   1-2.32293 2.43824  15
   0 -12   1 1.13686 3.96826   4
   0  12   1-2.94772 2.86184  22
   0 -12   2 499.120 16.3894  22
   0 -12   2 485.494 17.6438  26
   0 -12   3 1.85057 2.17718  22
   0 -12   3 1.67143 3.46024   7
   0  12   3 0.85641 0.81719   6
   0  12   3 2.74937 4.69279   5
   0  12   3 0.22108 3.73129  30
   0 -12   3 1.58732 4.52611  26
   0 -12   3 2.23732 4.68225  25
   0  12   3-0.87115 4.23955  24
   0  12   3 2.38841 3.84118   8
   0  12   4 259.054 10.2680  18
   0 -12   4 263.425 10.9316  10
   0  12   4 262.744 11.5548  24
   0 -12   4 231.431 11.4567   7
   0  12   4 239.013 12.9929  29
   0  12   4 264.526 11.9757   5
   0 -12   4 241.932 11.9378  26
   0  12   5-3.62051 5.61108  12
   0 -12   5 1.69280 5.46141   3
   0  12   5-1.89904 7.44517  29
   0  12   5 2.80385 5.72828  24
   0 -12   5 5.38447 5.42638  10
   0 -12   5 5.63379 6.83813   7
   0  12   5 1.49321 4.40807  18
   0 -12   5 6.47499 6.66470  26
   0 -12   6 173.348 11.6660  26
   0 -12   6 180.783 12.4172   7
   0  12   6 165.392 10.7396  24
   0 -12   6 145.960 9.35031  23
   0 -12   6 162.971 10.9313   3
   0 -12   6 168.896 11.0264  10
   0  12   6 177.862 9.29164  18
   0  12   6 178.747 13.2628  29
   0  12   6 176.290 10.0727  12
   0  12   7 4.66236 6.10335  18
   0 -12   7 8.07333 6.01767  23
   0  12   7-0.64749 9.70234  29
   0  12   7 16.9264 8.72891  28
   0 -12   7 7.92087 8.94430  26
   0 -12   7 5.87204 8.96318  10
   0  12   7-7.69157 7.57343  24
   0  12   7-1.04683 6.34883  12
   0 -12   7 7.22542 8.11552   3
   0 -13  -7 283.027 13.6133   1
   0  13  -7 279.055 14.0200   1
   0  13  -7 276.973 14.6329  13
   0 -13  -7 283.794 14.4289  10
   0 -13  -7 250.688 15.7685  30
   0 -13  -7 295.347 13.5430  19
   0 -13  -7 317.174 13.4365  15
   0 -13  -7 297.309 16.7137   7
   0  13  -7 256.495 14.7693  12
   0  13  -7 245.272 15.6524   6
   0  13  -7 244.948 16.1049   4
   0 -13  -7 291.152 14.9287   3
   0  13  -7 298.600 13.5252  25
   0  13  -6 7.11037 7.69719   4
   0 -13  -6 0.57042 5.11648  15
   0 -13  -6-0.57993 5.50253   1
   0 -13  -6 1.28433 7.02499   3
   0 -13  -6-1.12355 5.38280  19
   0 -13  -6-10.3516 8.58856   7
   0 -13  -6-3.58236 7.62343  30
   0  13  -6 7.08735 5.51736  25
   0  13  -6-1.57211 7.53916   6
   0 -13  -6 2.84494 7.17983  10
   0  13  -6 2.25667 6.58196  12
   0  13  -5 663.109 26.4211   4
   0 -13  -5 680.144 26.4406  30
   0 -13  -5 752.794 24.3363  19
   0  13  -5 658.377 25.9732  28
   0 -13  -5 701.725 24.3650  15
   0  13  -5 618.743 24.4012  16
   0 -13  -5 691.039 24.1372   1
   0 -13  -5 703.019 26.1534   3
   0 -13  -5 631.449 25.9505  10
   0  13  -5 702.423 26.6880   6
   0  13  -5 642.926 24.7809  12
   0  13  -5 716.396 24.4611  25
   0 -13  -4-5.38173 5.64857  30
   0 -13  -4-0.67529 3.58522  19
   0  13  -4 6.54560 4.67752  16
   0 -13  -4-0.72590 6.02008   3
   0  13  -4 2.52403 4.24317  12
   0  13  -4 3.90024 5.54938   6
   0  13  -4 0.39839 3.75972  25
   0  13  -4 1.39456 5.45287   4
   0 -13  -4 3.40105 3.55900   1
   0  13  -4 1.24062 5.55290  28
   0 -13  -4 0.40649 4.01035  15
   0 -13  -3 1085.31 37.8377   3
   0  13  -3 1066.86 36.0810  16
   0  13  -3 1081.64 35.8706  12
   0 -13  -3 1062.79 35.0707   1
   0  13  -3 1074.42 36.9452   4
   0 -13  -3 1099.30 35.7754  15
   0 -13  -3 1102.17 37.0010  29
   0  13  -3 1077.68 36.8565  28
   0  13  -3 1022.39 37.5262  31
   0 -13  -2 4.11619 4.55060  29
   0 -13  -2 2.93397 3.25224  15
   0 -13  -2 4.64436 3.56956   4
   0 -13  -2 0.45042 3.22178  11
   0  13  -2 2.34059 3.19279  21
   0 -13  -2 3.80802 1.72657  14
   0  13  -1 1854.07 59.1623  20
   0 -13  -1 1853.36 58.9562  18
   0  13   0-0.84853 2.72462  22
   0  13   0 0.50085 0.68647   1
   0 -13   0-0.32184 2.03718  27
   0  13   1 1816.58 57.0613  22
   0 -13   1 1736.93 56.8325   2
   0 -13   2 1.43936 2.03447  22
   0  13   2 1.19584 4.22955   9
   0 -13   2 2.38282 3.88978  26
   0  13   2 1.27511 3.59924  30
   0 -13   3 1078.22 30.0746  22
   0  13   3 1145.31 32.3563   9
   0 -13   3 1075.96 31.6163   7
   0  13   3 1086.82 32.1876  30
   0  13   3 1066.31 31.9019   8
   0  13   3 1038.17 32.8575   5
   0  13   3 1102.59 32.3279  24
   0 -13   3 1076.57 32.2472  26
   0 -13   3 1018.71 32.1549  25
   0  13   4 0.41452 6.57707  29
   0 -13   4 0.24295 2.40869  22
   0  13   4-2.89276 5.05377   5
   0 -13   4 4.97371 5.59197  26
   0  13   4 4.41835 5.36178  24
   0 -13   4 4.69269 4.91620   7
   0 -13   4 2.66155 4.35447  10
   0 -13   5 664.630 25.2948  26
   0  13   5 614.962 24.4809  12
   0  13   5 672.140 25.0973   5
   0 -13   5 675.601 24.9659   3
   0 -13   5 694.614 24.4648  10
   0 -13   5 652.083 25.5973   7
   0  13   5 613.325 26.4477  29
   0  13   5 657.697 23.4079  18
   0  13   5 714.886 24.9823  24
   0 -13   6 5.60479 6.67110   3
   0  13   6 9.92387 9.22633  29
   0 -13   6-7.05341 5.83789  23
   0  13   6-1.52674 6.86102  24
   0  13   6 4.44543 6.08484  12
   0 -13   6 6.75905 8.39696   7
   0  13   6-1.31226 5.27248  18
   0 -13   6-4.62634 7.20972  10
   0 -13   6 9.52860 8.00900  26
   0  13   7 250.663 17.0077  29
   0 -13   7 273.580 15.4132   3
   0  13   7 295.145 15.6967  28
   0 -13   7 286.638 15.9027  10
   0  13   7 265.868 13.4497  12
   0  13   7 286.394 14.7102  24
   0 -13   7 278.230 13.2466  23
   0 -13   7 260.400 15.2189  26
   0 -14  -7 11.2731 7.88722  10
   0  14  -7 0.90010 7.49104  13
   0  14  -7 12.3274 9.39756   4
   0 -14  -7 3.73956 5.93666  15
   0 -14  -7-7.18430 8.86597  30
   0  14  -7-3.42179 6.61102   1
   0 -14  -7-2.75444 6.56300   1
   0 -14  -7 5.24558 7.83453   3
   0  14  -7-8.28666 8.04790  12
   0  14  -7 2.96351 6.12914  25
   0  14  -7-1.20071 8.66417   6
   0 -14  -7-9.43659 9.07625   7
   0  14  -6 44.2200 8.60503   4
   0 -14  -6 44.2333 8.87824  30
   0 -14  -6 45.8569 6.19804  15
   0 -14  -6 48.8022 6.26803  19
   0 -14  -6 34.0673 8.54091  10
   0 -14  -6 42.5586 8.01414   3
   0 -14  -6 40.0701 6.15436   1
   0  14  -6 45.3671 7.54204  12
   0  14  -6 45.8090 8.96335   6
   0  14  -6 50.1614 6.30435  25
   0 -14  -6 52.7999 9.80641   7
   0 -14  -5 3.06224 4.74133  15
   0 -14  -5 2.82212 7.51852  10
   0 -14  -5 0.67900 4.52876   1
   0  14  -5 9.55110 7.11770  28
   0 -14  -5 3.08788 4.58174  19
   0  14  -5-7.52427 5.55578  16
   0 -14  -5 0.40790 6.49708   3
   0  14  -5-2.21686 4.53334  25
   0  14  -5 2.59537 6.75642   4
   0 -14  -5 4.48198 6.86909  30
   0  14  -5 8.58757 7.14842   6
   0  14  -5 2.72394 5.55417  12
   0 -14  -4 91.8640 5.64387   1
   0 -14  -4 86.4676 8.45422   3
   0  14  -4 95.0692 6.73085  16
   0  14  -4 96.3865 8.23807   6
   0 -14  -4 84.3667 3.97918  23
   0  14  -4 95.9730 6.11678  25
   0  14  -4 106.618 8.23922   4
   0  14  -4 96.6672 8.01077  28
   0  14  -4 87.7489 6.28348  12
   0 -14  -4 92.6693 6.18417  15
   0  14  -3-6.52979 5.20995  28
   0  14  -3 2.82183 4.13410  16
   0 -14  -3 5.02240 3.58378  15
   0  14  -3 1.36017 3.62724  12
   0 -14  -3 2.65975 4.75518  29
   0 -14  -3 1.16110 2.89662   1
   0  14  -3-5.83319 5.72472  31
   0  14  -3 2.27850 4.94728   4
   0 -14  -3 8.03994 6.52296   3
   0 -14  -2 191.125 8.20142  15
   0 -14  -2 179.517 6.60540  14
   0  14  -2 201.677 9.70169  31
   0 -14  -2 188.715 7.53704  20
   0 -14  -2 184.310 8.51231   4
   0  14  -2 183.330 8.62033  11
   0 -14  -2 188.554 8.06064  11
   0  14  -2 187.182 8.80073   4
   0 -14  -2 182.433 9.58631  29
   0 -14  -1 3.62394 3.78975  24
   0 -14  -1 8.17259 5.05596  29
   0 -14  -1 0.51462 2.15005  18
   0 -14   0 158.308 6.35728  27
   0  14   0 167.485 6.87903  22
   0 -14   0 171.954 8.31419  24
   0 -14   1-0.11574 2.65499   2
   0 -14   1-5.02796 4.80951   9
   0 -14   1 4.21878 3.11618  26
   0  14   2 191.316 8.10785  22
   0 -14   2 176.838 6.82099  22
   0  14   2 177.828 8.79277   9
   0  14   2 178.415 8.68802  30
   0 -14   2 194.443 8.55475  26
   0  14   2 183.883 9.31330  24
   0 -14   2 179.311 9.63103   9
   0 -14   2 182.799 6.91364   2
   0 -14   2 171.927 8.30701  25
   0 -14   3-0.19963 3.64211   7
   0 -14   3 0.96613 4.67335  26
   0 -14   3 3.48496 5.05666  25
   0  14   3 1.29199 4.78267  24
   0  14   3 1.14603 4.45403   8
   0  14   3-2.21533 4.79556   9
   0  14   3-2.72551 3.85458  30
   0 -14   3 1.31721 2.25694  22
   0 -14   3-1.00124 2.98225  17
   0  14   3 3.71590 4.98860   5
   0  14   3 0.35558 1.04401   6
   0  14   4 90.3815 7.40240  24
   0 -14   4 78.5070 6.07167  10
   0  14   4 82.1594 7.34797   5
   0 -14   4 60.8307 7.00349  26
   0  14   4 77.4220 6.30608   8
   0 -14   4 75.5721 4.79767  17
   0 -14   4 76.0380 3.91598  22
   0 -14   4 62.8403 6.62400   7
   0 -14   5-9.36611 5.78158   3
   0  14   5 2.05761 8.14069  29
   0  14   5 5.15193 6.40511  24
   0  14   5 1.48846 5.85066   5
   0 -14   5 4.72657 6.98593  26
   0 -14   5-4.40845 5.68161  10
   0  14   5-0.32633 6.20934  12
   0 -14   5 4.57749 6.71232   7
   0  14   6 46.0479 7.19515  12
   0 -14   6 32.8960 7.79883  10
   0  14   6 44.1178 8.04876  24
   0 -14   6 38.6126 6.32335  23
   0 -14   6 40.1159 8.75402  26
   0  14   6 35.9736 10.3761  29
   0 -14   6 53.0414 7.96128   3
   0 -14   6 21.1463 8.59618   7
   0  14   7 11.7310 6.93730  12
   0 -14   7 0.97863 8.60388  26
   0 -14   7 7.89394 6.55246  23
   0  14   7 9.37175 6.57588  22
   0 -14   7 14.6263 8.46207   3
   0 -14   7 16.2842 9.12921  10
   0  14   7 26.3827 10.8745  29
   0  14   7 8.56520 8.49834  28
   0  14   7-4.50035 7.82213  24
   0  15  -7 68.8859 10.5122   4
   0  15  -7 63.9574 9.65120  12
   0 -15  -7 73.4382 8.00883  15
   0 -15  -7 72.5684 10.9740   7
   0 -15  -7 72.6499 9.35264   3
   0  15  -7 60.5440 8.59547  13
   0  15  -7 64.8898 7.53823  25
   0 -15  -7 59.3000 7.89546   1
   0  15  -7 59.3228 8.09132   1
   0 -15  -7 77.7313 9.35791  10
   0  15  -7 66.9937 10.5345   6
   0  15  -6 6.19488 7.90304   4
   0  15  -6 5.79962 7.08390  12
   0  15  -6 8.64271 6.15875  16
   0 -15  -6-1.73463 9.11680   7
   0  15  -6 4.64501 5.48246  25
   0  15  -6 5.66680 8.05197   6
   0 -15  -6 5.35509 7.86942  10
   0 -15  -6 6.49897 5.49414   1
   0 -15  -6 3.11928 5.47352  15
   0 -15  -6 15.5982 7.55761   3
   0  15  -5 53.3950 8.07765   4
   0  15  -5 46.0955 5.66940  25
   0  15  -5 40.1432 6.10894  16
   0 -15  -5 56.2039 8.22585   3
   0  15  -5 57.5037 6.61081  12
   0 -15  -5 44.6775 8.57288  10
   0  15  -5 51.1878 8.26322  28
   0 -15  -5 62.9270 6.21453  15
   0  15  -5 50.3284 8.42170   6
   0 -15  -5 43.4712 5.48167   1
   0 -15  -4 3.69691 6.90890   3
   0  15  -4 3.74430 4.54977  12
   0 -15  -4 0.33604 3.63673   1
   0 -15  -4-0.22914 4.28130  15
   0  15  -4-6.12529 6.11702  28
   0  15  -4 3.17292 4.85684  16
   0  15  -4 5.03797 5.84067   4
   0  15  -4-1.29199 6.33037   6
   0  15  -3 46.6350 5.23064  16
   0 -15  -3 45.9376 7.68728   3
   0  15  -3 45.3143 6.92953  31
   0  15  -3 45.6010 5.88251   4
   0 -15  -3 54.0559 6.05633  29
   0 -15  -3 52.1367 5.01475  15
   0  15  -3 44.2344 6.16939  28
   0 -15  -2-0.22515 3.84327   4
   0  15  -2 0.23461 3.98236   4
   0  15  -2 4.32196 4.30091  11
   0 -15  -2-0.60137 5.06910  29
   0 -15  -2 3.60045 3.97186  15
   0 -15  -2 0.13746 2.73949  20
   0 -15  -2-1.95429 3.62914  11
   0  15  -2 1.82594 4.95771  31
   0 -15  -2 2.94506 1.81168  14
   0 -15  -1 29.5975 2.68426  18
   0  15  -1 33.4316 4.00060  11
   0 -15  -1 27.6808 5.68493  29
   0 -15  -1 28.2914 4.60723  24
   0 -15  -1 14.6614 4.33154  15
   0  15  -1 21.7785 4.08505  15
   0  15  -1 30.4039 4.11715   4
   0 -15  -1 24.6460 4.24773   4
   0 -15  -1 33.1048 4.40764  11
   0  15  -1 26.0880 5.04798  26
   0 -15   0 0.64911 4.36800  24
   0  15   0 1.36866 3.07499  22
   0 -15   0 0.59824 4.10193   9
   0 -15   0 2.90403 2.25064  27
   0  15   1 16.5931 3.97284  26
   0 -15   1 23.6745 3.81531  26
   0  15   1 21.4236 4.45330  30
   0  15   1 18.9541 3.12355  15
   0 -15   1 15.3873 3.02619   2
   0 -15   1 7.57462 4.74493   4
   0 -15   1 25.6032 5.01951   9
   0  15   1 24.3476 5.15989   9
   0  15   2-1.59055 3.58213  22
   0  15   2 5.21631 5.21037  24
   0 -15   2 5.27358 3.99914  26
   0 -15   2 0.19695 3.98242  25
   0 -15   2 3.86354 2.44043   2
   0  15   2 0.72129 4.63225   9
   0 -15   2 5.40384 5.60264   9
   0  15   2-2.21697 4.12931  30
   0 -15   3 36.8119 4.52683   7
   0 -15   3 35.6795 5.88224  25
   0  15   3 36.3945 5.92458  24
   0  15   3 42.2903 4.95679  30
   0 -15   3 35.9188 3.79823  17
   0 -15   3 35.8628 2.75498  22
   0  15   3 47.2062 5.82718   9
   0  15   3 42.3787 5.45144   8
   0 -15   3 42.5051 5.64757  26
   0 -15   4-1.23128 5.69258  26
   0  15   4 7.26269 5.12261   8
   0  15   4 6.71418 5.77099   9
   0  15   4 4.66408 5.75141   5
   0 -15   4 1.93600 4.54301  10
   0 -15   4-10.5639 5.78454   7
   0  15   4 5.62650 5.74763  24
   0 -15   4 4.95690 3.57256  17
   0 -15   5 42.6936 7.65819  26
   0  15   5 44.2898 7.17700  12
   0 -15   5 36.3505 7.44852   7
   0 -15   5 46.2489 6.88782   3
   0  15   5 58.2001 7.56494  24
   0 -15   5 56.7115 6.53012  10
   0  15   5 33.6475 6.74688   5
   0 -15   6 0.68283 5.74343  23
   0  15   6-0.83294 7.35821  24
   0 -15   6 4.36709 7.30018  10
   0 -15   6 13.7886 8.17014  26
   0 -15   6 1.61066 8.49722   7
   0 -15   6 2.67830 6.95446   3
   0  15   6 5.44057 6.58585  12
   0  15   7 57.5728 8.16165  12
   0 -15   7 71.6422 10.1307  26
   0 -15   7 64.5445 7.91076  23
   0  15   7 64.5112 7.97720  22
   0  15   7 72.8446 10.3457  28
   0  15   7 72.4012 9.68212  24
   0 -15   7 72.2916 10.4516  10
   0 -15   7 68.5689 9.99620   3
   0  16  -7-7.75017 6.80497   1
   0  16  -7-3.29886 8.27332  12
   0  16  -7 4.13772 7.88198  13
   0 -16  -7-4.40100 10.0268   7
   0  16  -7 5.25471 9.05858   4
   0  16  -7-14.7077 9.56737   6
   0  16  -7 10.0258 6.33319  25
   0 -16  -7 3.61425 8.25044  10
   0 -16  -7 3.61980 6.68723  15
   0 -16  -7 7.92662 8.18798   3
   0  16  -6 52.4297 7.17553  16
   0 -16  -6 47.0319 8.75372   3
   0  16  -6 50.0685 9.19612   4
   0  16  -6 52.5421 8.01417  12
   0 -16  -6 39.1098 6.29428   1
   0  16  -6 48.7976 6.64989   1
   0  16  -6 68.4384 6.63521  25
   0  16  -6 54.6604 9.56219   6
   0 -16  -6 67.8332 9.46766  10
   0 -16  -6 48.4507 6.82229  15
   0  16  -5-9.62153 5.86261  16
   0 -16  -5 8.12425 7.69511   3
   0  16  -5-5.51438 7.05217  28
   0 -16  -5 5.95826 4.61477   1
   0  16  -5 3.11716 7.64796   6
   0 -16  -5 5.35980 5.28028  15
   0  16  -5 0.44520 7.01812   4
   0  16  -5-4.14788 5.61903  12
   0 -16  -4 83.8859 6.57680  15
   0  16  -4 81.5552 6.71479  16
   0 -16  -4 82.8751 7.89800  29
   0 -16  -4 79.8303 5.49830   1
   0 -16  -4 96.2269 9.16824   3
   0  16  -4 88.3619 8.08486   4
   0  16  -4 93.2358 8.22655  28
   0  16  -4 91.1753 8.60647   6
   0  16  -4 86.4042 6.49429  12
   0  16  -3 7.32088 4.15151  21
   0 -16  -3 0.33312 5.22384  29
   0 -16  -3-2.86660 4.28132  15
   0  16  -3-4.49457 5.03393   4
   0 -16  -3 0.27736 4.54036   4
   0  16  -3-11.4900 5.85126  28
   0  16  -3 1.97873 4.42819  16
   0 -16  -3-0.42132 7.29448   3
   0 -16  -3 0.42954 4.17712  11
   0  16  -3 2.41807 6.34475  31
   0  16  -2 57.6818 6.62217  31
   0 -16  -2 55.0095 5.29663  15
   0 -16  -2 53.1695 2.98580  14
   0  16  -2 63.6680 5.52638   4
   0 -16  -2 70.2294 5.61299   4
   0 -16  -2 57.7620 4.21468  20
   0  16  -2 64.6478 4.07835  20
   0  16  -2 55.4687 4.97347  21
   0 -16  -2 62.4759 5.14207  11
   0  16  -2 58.7117 5.54114  11
   0 -16  -2 40.8671 6.22960  29
   0  16  -1 3.89347 3.83974  15
   0 -16  -1 5.91737 5.72865  29
   0  16  -1 1.04128 3.54219  11
   0  16  -1 0.72244 4.83783  26
   0 -16  -1 0.91886 3.86822   4
   0  16  -1 0.21087 3.70216   4
   0 -16  -1 5.73068 4.13524  24
   0 -16  -1-1.33415 2.81082  20
   0  16  -1 0.56804 3.90059  21
   0 -16  -1 0.79904 2.23727  18
   0 -16  -1-0.19620 4.03236  11
   0 -16   0 102.625 6.42409   9
   0  16   0 101.819 6.44110  26
   0 -16   0 109.472 6.82078  24
   0 -16   0 95.4045 6.63795   4
   0  16   0 96.4103 5.40345  15
   0 -16   0 94.4201 4.63937  27
   0  16   1 2.93946 4.47412  30
   0 -16   1 0.98737 4.92707   9
   0  16   1 2.93321 5.24393   9
   0 -16   1 1.43934 3.49657  26
   0  16   1-0.95651 3.85573  26
   0  16   1 2.93379 2.97345  15
   0 -16   1 0.67844 3.47545  25
   0  16   2 64.0450 5.95878  30
   0 -16   2 57.9588 5.43681  25
   0  16   2 57.2275 5.06771  22
   0  16   2 71.4218 5.32813  26
   0 -16   2 58.5821 5.39216  26
   0 -16   2 63.5045 3.79070   2
   0  16   2 58.7728 6.34945   9
   0 -16   2 64.0223 7.09932   9
   0  16   3 0.55339 4.44092  30
   0 -16   3-3.06716 4.93269  26
   0 -16   3 0.91918 2.25202  22
   0  16   3-0.44892 4.10718  22
   0 -16   3 1.75234 3.88976   7
   0 -16   3 0.16687 3.46638  17
   0  16   3 3.11466 5.18066   8
   0  16   3 0.28200 5.25895   9
   0 -16   3 5.70399 5.43026  25
   0  16   3 3.08009 6.05698  24
   0 -16   4 83.5919 7.80479  26
   0  16   4 92.5020 8.31611  24
   0 -16   4 84.2891 5.52126  17
   0  16   4 100.301 8.07463   9
   0  16   4 100.409 7.28725   8
   0 -16   4 83.9002 7.30463   7
   0  16   4 94.8597 8.25596   5
   0 -16   5 8.98782 6.95181  26
   0  16   5 2.23228 6.53217   9
   0  16   5-4.95588 6.77722  24
   0 -16   5 7.28435 6.84301   7
   0 -16   5 4.35301 5.77756  10
   0  16   5 1.60976 6.10853   5
   0 -16   6 50.0193 9.32301   7
   0 -16   6 46.1817 7.14228  23
   0  16   6 44.9152 8.73675  24
   0 -16   6 40.1878 7.94120  10
   0 -16   6 43.5796 8.73658  26
   0 -16   6 48.6528 8.04942   3
   0  16   6 55.2867 8.02321  12
   0  16   6 45.4233 7.10961  22
   0  16   7-4.79960 8.51467  24
   0 -16   7 1.89203 6.63676  23
   0  16   7 4.18248 6.73863  22
   0 -16   7 11.1553 9.00307  26
   0 -16   7-2.49847 9.09028  10
   0 -16   7 1.06925 8.50499   3
   0  16   7 8.39179 7.11406  12
   0 -17  -7 234.562 16.2052   7
   0  17  -7 262.134 15.7874   4
   0 -17  -7 238.474 14.2746   3
   0  17  -7 245.465 14.4010  12
   0 -17  -7 240.133 14.3467  10
   0  17  -7 232.719 15.9091   6
   0  17  -7 229.918 12.6871   1
   0 -17  -7 269.452 13.1793  15
   0  17  -7 248.739 13.9915  13
   0  17  -6 7.73715 6.50369  16
   0  17  -6-5.27150 5.86892   1
   0 -17  -6-6.71764 8.51222  10
   0 -17  -6 12.1771 7.76843   3
   0  17  -6 10.3420 8.94251   6
   0 -17  -6-1.35476 6.10080  15
   0  17  -6 4.66955 7.95193   4
   0  17  -6-0.40216 7.09024  12
   0  17  -6 11.8466 9.00446  28
   0  17  -5 307.832 14.2308  16
   0  17  -5 315.300 14.2303  12
   0  17  -5 324.398 15.8449  28
   0 -17  -5 317.704 13.8595  15
   0  17  -5 317.458 16.3162   6
   0  17  -5 316.476 15.4939   4
   0 -17  -5 301.943 15.8154   3
   0  17  -4-0.58901 5.02123  16
   0 -17  -4 0.91496 7.34241   3
   0 -17  -4-1.53947 5.75833  29
   0 -17  -4 0.26309 4.71510  15
   0  17  -4 5.96943 5.09785  12
   0  17  -4 4.49249 6.15072   4
   0  17  -4-0.37524 6.86596  28
   0  17  -4 0.47239 6.63451   6
   0  17  -3 554.519 19.0160  20
   0  17  -3 542.697 19.5958  21
   0 -17  -3 567.529 19.4018  20
   0  17  -3 525.161 21.1083  28
   0  17  -3 561.096 20.9142   4
   0 -17  -3 526.180 21.2765  29
   0  17  -3 546.259 20.3860  16
   0 -17  -3 506.886 22.3810   3
   0 -17  -3 560.017 20.0388  11
   0  17  -3 541.251 20.4873  11
   0  17  -3 517.304 22.0562  31
   0 -17  -3 561.435 20.2126  15
   0 -17  -3 547.139 20.6389   4
   0  17  -2 2.66388 3.04292  20
   0  17  -2 2.82030 4.21640  21
   0 -17  -2 5.36193 3.14332  20
   0  17  -2-0.76605 4.26571   4
   0 -17  -2-1.30457 4.07585   4
   0  17  -2 1.39262 5.23948  31
   0 -17  -2 1.58450 4.39542  15
   0  17  -2 1.99505 4.30076  11
   0 -17  -2 4.93375 4.29601  11
   0 -17  -2 1.71789 5.75259  29
   0 -17  -2 1.90137 1.95534  14
   0 -17  -1 783.139 25.7555  20
   0  17  -1 777.603 25.4842  20
   0 -17  -1 763.158 25.0186  18
   0 -17  -1 770.607 26.9562   4
   0  17  -1 773.844 26.6922   4
   0  17  -1 736.435 27.1381  26
   0 -17  -1 730.859 25.5544  27
   0 -17  -1 756.805 28.2592  29
   0  17  -1 760.114 26.4537  21
   0 -17  -1 845.261 27.0479  24
   0 -17  -1 758.293 26.6124  11
   0  17  -1 798.660 26.2909  11
   0  17  -1 724.599 26.3034  15
   0  17   0-0.67339 4.58839  26
   0 -17   0 1.60919 2.54460  27
   0 -17   0-7.21544 4.59653  24
   0 -17   0 3.44052 4.36048   9
   0 -17   0 3.72753 4.69390   4
   0  17   0 1.34070 1.63477  19
   0  17   0 0.32490 3.27410  15
   0  17   1 793.727 26.3816  15
   0 -17   1 724.091 27.8192  24
   0 -17   1 836.921 26.9891  26
   0  17   1 776.998 27.0413  26
   0 -17   1 797.204 26.7765  25
   0  17   1 772.296 27.9591  30
   0 -17   1 798.774 27.7556   9
   0  17   1 774.442 28.1438   9
   0  17   1 763.337 26.5702  22
   0  17   2 2.38106 3.89938  22
   0 -17   2 3.73345 4.36618  26
   0  17   2 0.21115 3.84922  26
   0 -17   2 0.44373 4.34894  25
   0 -17   2 3.72480 6.11974   9
   0  17   2-2.58661 5.24395   9
   0  17   2 8.77551 4.66811  30
   0 -17   2 2.84183 2.72895   2
   0  17   3 548.823 20.0989   8
   0 -17   3 553.480 21.5078   9
   0  17   3 560.584 20.1808  30
   0 -17   3 546.458 19.9094  26
   0  17   3 567.911 19.6590  22
   0  17   3 584.729 20.6972   9
   0  17   3 552.156 20.9847  24
   0 -17   3 570.246 20.3953  25
   0 -17   3 565.779 18.8937  17
   0 -17   3 586.639 19.5484   7
   0  17   3 485.004 17.0392   6
   0 -17   4 5.08931 6.06325  26
   0 -17   4-3.51210 6.00407   7
   0  17   4-1.58374 6.02602   5
   0  17   4-1.82072 6.61114  24
   0  17   4 3.32698 5.07307  22
   0  17   4-3.41365 5.30511   8
   0  17   4 11.1656 6.22100   9
   0 -17   4 1.84406 3.80172  17
   0 -17   5 372.647 16.7836   7
   0  17   5 336.192 16.5528  24
   0  17   5 365.282 16.3887   9
   0 -17   5 371.394 15.4871  10
   0  17   5 354.866 16.2501   5
   0  17   5 353.913 15.3551  22
   0 -17   5 353.054 16.1719  26
   0 -17   6 1.39965 7.25982   3
   0  17   6 1.80310 6.32624  22
   0 -17   6 17.5455 7.56874  10
   0  17   6 4.67571 7.13819  12
   0 -17   6-2.90845 5.94629  23
   0  17   6 16.3929 8.41380  24
   0  17   6 11.3725 7.91138   9
   0 -17   6-6.13318 8.96128   7
   0 -17   6 11.3098 7.89118  26
   0 -17   7 297.471 15.6405  26
   0  17   7 257.717 13.6673  22
   0  17   7 301.279 15.4652   9
   0 -17   7 268.387 15.6682  10
   0 -17   7 285.672 15.7557   3
   0 -17   7 246.663 13.6255  23
   0  17   7 307.607 15.9458  24
   0  17   7 260.641 13.9191  12
   0  18  -6 306.494 14.8732  16
   0  18  -6 317.189 15.4714  12
   0 -18  -6 324.012 17.0524  10
   0  18  -6 330.482 14.2723   1
   0 -18  -6 321.825 16.6168   3
   0  18  -6 331.114 17.6691   6
   0 -18  -6 342.697 14.9682  15
   0  18  -6 308.990 16.9155  28
   0  18  -6 323.273 16.7031   4
   0  18  -5 7.23136 7.87657  28
   0  18  -5 6.74503 7.89503   6
   0 -18  -5 6.87873 7.83679   3
   0  18  -5 2.03402 5.96505  12
   0 -18  -5 1.58665 5.79629  15
   0  18  -5 9.84918 7.04914   4
   0  18  -5-2.10639 6.10559  16
   0 -18  -4 709.637 26.7300   4
   0 -18  -4 727.500 25.2684  20
   0 -18  -4 753.504 27.4899  29
   0  18  -4 721.731 27.0844   4
   0  18  -4 706.679 25.8881  12
   0  18  -4 701.333 26.1474  16
   0  18  -4 705.643 28.0502   6
   0  18  -4 711.556 27.3003  28
   0 -18  -4 732.562 26.0524  15
   0 -18  -4 687.514 28.2114   3
   0 -18  -4 750.948 26.0013  11
   0  18  -3 1.39064 5.47849  11
   0  18  -3 4.18813 4.89132  16
   0 -18  -3 3.08643 4.74702  15
   0 -18  -3-6.65451 7.73363   3
   0  18  -3-4.45376 6.67315  31
   0 -18  -3-2.99520 5.89433  29
   0  18  -3 7.25685 5.28236   4
   0 -18  -3 3.74373 4.92443   4
   0 -18  -3 1.22798 4.49381  11
   0 -18  -3-0.77068 3.72151  20
   0  18  -3 1.27509 4.45072  21
   0  18  -3-1.26235 3.33874  20
   0  18  -3-4.28087 6.00700  28
   0 -18  -2 1253.16 38.9193   4
   0  18  -2 1225.32 38.6989   4
   0 -18  -2 1205.31 38.2748  11
   0  18  -2 1158.20 38.1479  11
   0  18  -2 1169.07 38.3964  16
   0  18  -2 1068.00 38.1095  15
   0 -18  -2 1168.36 38.3920  15
   0  18  -2 1146.25 37.9505  21
   0  18  -2 1188.95 39.8408  31
   0  18  -2 1208.08 37.1072  20
   0 -18  -2 1201.69 37.4773  20
   0 -18  -2 1193.24 39.8918  29
   0 -18  -1 8.11944 4.69405  11
   0 -18  -1 2.18139 2.40767  18
   0  18  -1 4.71719 3.99930  15
   0 -18  -1-1.59281 2.94166  27
   0 -18  -1 0.37995 6.09038  29
   0  18  -1 0.57076 3.78821  11
   0 -18  -1 3.43105 4.73789  24
   0 -18  -1 0.46514 3.14980  20
   0  18  -1 1.11002 4.29561  21
   0  18  -1-0.90554 2.63427  20
   0  18  -1-2.78097 5.49169  26
   0 -18  -1 1.36743 4.56288   4
   0  18  -1 0.95242 3.86944   4
   0 -18   0 1184.07 40.7906  24
   0 -18   0 1215.18 40.6445   9
   0  18   0 1143.26 40.4540  26
   0  18   0 1161.80 39.7233  15
   0  18   0 1179.96 40.3660  21
   0 -18   0 1129.85 40.8914   4
   0  18   0 1246.68 38.3388  19
   0 -18   1 2.94043 3.80611  25
   0 -18   1-0.30038 5.72580  24
   0  18   1 1.44873 3.83452  22
   0  18   1 4.60997 5.08549  30
   0  18   1-0.96264 3.17094  15
   0  18   1-1.81957 4.24558  26
   0 -18   1 2.98834 5.02833   9
   0  18   1-1.57359 6.09473   9
   0  18   2 1141.36 39.8556  22
   0  18   2 1198.80 41.2905   9
   0 -18   2 1184.13 41.3373   9
   0  18   2 1215.58 40.1996  26
   0 -18   2 1222.75 40.2596  26
   0  18   2 1193.74 40.9356  30
   0 -18   2 1222.94 40.3216  25
   0 -18   3 0.54678 5.06073  26
   0  18   3 4.31890 4.71541  30
   0 -18   3 4.07439 4.40721   7
   0 -18   3 2.88015 3.94392  17
   0  18   3 2.84025 6.50289  24
   0 -18   3 11.0393 5.94103  25
   0  18   3 4.27836 5.93408   9
   0 -18   3 6.92708 7.55541   9
   0  18   3-4.38790 5.48621   8
   0  18   3-2.47747 4.68922  22
   0  18   4 672.036 24.7901  22
   0  18   4 716.782 25.8678   9
   0 -18   4 659.330 25.1027   7
   0  18   4 680.386 26.3048   5
   0  18   4 674.314 26.2000  24
   0 -18   4 680.937 25.2970  26
   0  18   4 693.953 25.0804   8
   0 -18   4 677.927 23.6741  17
   0  18   5-3.65184 5.95005  22
   0 -18   5 0.65840 5.81615  10
   0 -18   5 4.92400 7.06391  26
   0  18   5 4.35096 8.05351  24
   0  18   5 4.32982 6.64530   5
   0  18   5 7.27551 7.34576   9
   0 -18   5 2.69460 7.08921   7
   0 -18   6 319.888 17.3547   7
   0  18   6 331.807 15.1905  22
   0  18   6 306.197 15.4040  12
   0  18   6 342.172 16.9067  24
   0 -18   6 332.030 15.1827  23
   0 -18   6 312.432 16.2497   3
   0  18   6 346.270 16.5706   9
   0 -18   6 342.625 16.1340  10
   0 -18   6 329.820 16.2293  26
   0  19  -6 7.73871 8.00870   4
   0 -19  -6 7.73276 6.67055  15
   0  19  -6 16.8142 7.11126  16
   0  19  -6 12.9340 9.48442  28
   0 -19  -6 3.60227 9.15135  10
   0  19  -6 4.46029 5.74940   1
   0  19  -6 9.06771 9.14496   6
   0  19  -6 12.1103 7.37425  12
   0 -19  -6 1.54994 8.39979   3
   0 -19  -5 96.6214 6.85391  20
   0  19  -5 95.6998 8.24983  12
   0  19  -5 86.8195 9.00959   4
   0 -19  -5 92.4990 8.10330  15
   0  19  -5 65.0979 8.00350  16
   0 -19  -5 80.8112 7.77333  11
   0  19  -5 101.437 10.3689   6
   0 -19  -5 89.7306 8.68915   4
   0  19  -5 99.0644 10.2070  28
   0 -19  -5 83.8712 10.1990   3
   0  19  -5 84.3471 6.65806   1
   0  19  -4 5.36935 6.26321   4
   0 -19  -4 2.99402 5.72803   4
   0  19  -4-4.55035 7.01347  28
   0  19  -4 4.91409 5.35010  16
   0 -19  -4 3.05071 8.18110   3
   0  19  -4 13.9029 7.22008   6
   0 -19  -4-1.49998 5.40910  15
   0 -19  -4 2.90122 5.30364  11
   0  19  -4 5.30029 5.22383  12
   0  19  -4 1.68259 6.49452  11
   0  19  -4 2.95488 3.77553  20
   0 -19  -4-5.16391 4.30768  20
   0 -19  -4-0.41987 6.35455  29
   0 -19  -3 170.755 9.74838   4
   0  19  -3 176.582 9.73656   4
   0  19  -3 162.123 10.4293  28
   0  19  -3 181.831 9.36815  16
   0 -19  -3 157.438 9.22017  15
   0  19  -3 173.751 11.5141  31
   0 -19  -3 165.691 10.5494  29
   0 -19  -3 174.966 8.11969  20
   0  19  -3 147.790 8.63022  21
   0  19  -3 171.503 7.66952  20
   0 -19  -3 171.326 9.14343  11
   0  19  -3 176.056 9.63342  11
   0 -19  -3 156.429 12.3197   3
   0  19  -2 1.95735 4.64960   4
   0 -19  -2 1.52078 4.77664   4
   0 -19  -2 3.09669 2.02623  14
   0  19  -2 3.49199 4.50837  16
   0 -19  -2 9.48097 5.37993  15
   0  19  -2-4.05524 4.86207  15
   0  19  -2 3.09524 4.68288  11
   0 -19  -2 7.84302 4.83197  11
   0  19  -2-1.88986 3.08160  20
   0 -19  -2 5.40996 3.55911  20
   0  19  -2 1.87241 4.71777  21
   0 -19  -2 3.50283 6.22345  29
   0  19  -2 7.10293 6.07324  31
   0  19  -1 203.853 9.74090  21
   0 -19  -1 207.591 10.1871   4
   0 -19  -1 196.085 8.43252  20
   0 -19  -1 208.230 10.0586  24
   0 -19  -1 199.748 7.51382  18
   0 -19  -1 199.066 8.36107  27
   0 -19  -1 188.015 11.6708  29
   0  19  -1 204.945 9.68798   4
   0  19  -1 192.781 8.95068  11
   0 -19  -1 197.603 9.81531  11
   0  19  -1 192.418 10.5292  26
   0  19  -1 197.787 9.22609  15
   0  19   0 7.96647 4.92841  21
   0  19   0-1.06522 4.98943  26
   0  19   0-0.55039 3.70049  15
   0  19   0 1.33887 1.45147  19
   0 -19   0-1.57036 5.38454   4
   0 -19   0 2.49509 5.27513  24
   0 -19   0 1.57596 5.01572   9
   0  19   0-2.77706 3.74633  22
   0  19   1 204.486 8.45423  15
   0  19   1 191.920 8.90674  22
   0 -19   1 206.607 10.3700   9
   0  19   1 183.161 10.3047  30
   0  19   1 194.373 9.53926  26
   0 -19   1 190.119 10.7191  24
   0 -19   1 192.720 8.98186  25
   0  19   1 192.440 11.1963   9
   0 -19   1 185.477 8.41416   2
   0 -19   2 3.51862 5.00837  25
   0 -19   2 3.58482 4.47769  26
   0  19   2 1.47506 4.51586  26
   0  19   2 1.77859 4.30183  22
   0  19   2-2.23264 5.11264  30
   0 -19   2-4.36624 6.18118   9
   0  19   2 2.05241 6.25301   9
   0  19   3 153.912 9.12846  30
   0 -19   3 166.812 8.66962   7
   0 -19   3 159.394 9.72732  25
   0  19   3 147.198 9.36769   8
   0 -19   3 159.821 10.9693   9
   0  19   3 156.612 8.57304  22
   0  19   3 171.462 10.3579   9
   0  19   3 166.309 8.95262  26
   0 -19   3 166.952 9.14379  26
   0  19   3 156.577 10.6598  24
   0 -19   3 161.586 7.90930  17
   0 -19   4-2.49713 4.12291  17
   0  19   4 7.85207 6.80444   5
   0 -19   4-5.72803 5.76381   7
   0 -19   4 4.64390 6.12791  26
   0 -19   4 0.92756 8.41161   9
   0  19   4 7.49392 5.78483   8
   0  19   4 1.14979 6.81283   9
   0  19   4-5.12271 5.54563  22
   0  19   4 1.65994 7.60785  24
   0  19   5 65.2236 8.39283   5
   0 -19   5 69.7649 8.18911  26
   0  19   5 69.2787 9.16189   9
   0 -19   5 76.3667 7.46313  10
   0  19   5 63.9601 7.47600  22
   0 -19   5 75.8445 8.94351   7
   0  19   5 95.9349 10.0656  24
   0  19   6 7.03918 8.18690   9
   0 -19   6 1.74400 7.79859  26
   0  19   6 0.29522 5.75265  21
   0  19   6 4.53387 7.46160  12
   0  19   6-0.38157 6.56416  22
   0 -19   6 3.89028 7.53529   3
   0 -19   6 0.81871 7.33695  10
   0 -19   6 8.51314 8.98231   7
   0 -19   6 6.53765 6.49126  23
   0  19   6 7.01301 9.03214  24
   0  20  -6 45.0016 7.98697  16
   0 -20  -6 57.8354 8.22649  15
   0  20  -6 62.0294 8.80512  12
   0 -20  -6 61.0825 7.87813  11
   0  20  -6 39.2281 8.98917   4
   0 -20  -6 41.2830 8.40727   4
   0 -20  -6 44.3260 9.31023   3
   0 -20  -6 62.7072 10.7783  10
   0 -20  -6 53.5845 6.72032  20
   0  20  -6 52.8948 10.4796  28
   0  20  -6 53.9572 10.7885   6
   0  20  -5-3.84380 6.71461  16
   0 -20  -5 10.6201 6.56697  15
   0 -20  -5 15.0819 6.26816  11
   0  20  -5 7.96810 6.59720  12
   0  20  -5-0.60328 7.97199   6
   0  20  -5 4.80311 8.08964  28
   0 -20  -5 8.00371 8.44600   3
   0 -20  -5 5.30902 6.81994   4
   0  20  -5-3.17195 7.29296   4
   0 -20  -5 7.82846 5.02370  20
   0  20  -4 30.6937 6.89567   4
   0 -20  -4 34.5673 6.75195   4
   0 -20  -4 33.4116 9.14172   3
   0  20  -4 26.0106 6.38791  16
   0 -20  -4 22.2594 6.22545  15
   0  20  -4 31.0777 8.00374   6
   0  20  -4 18.7028 7.56613  28
   0  20  -4 16.5224 6.65434  11
   0 -20  -4 18.8581 4.66343  20
   0  20  -4 22.4885 4.21906  20
   0 -20  -4 22.7547 6.98163  29
   0  20  -4 23.8182 5.73105  12
   0 -20  -4 17.2841 5.80764  11
   0 -20  -3 8.41625 5.70594   4
   0  20  -3 8.38994 5.65778   4
   0 -20  -3-3.11544 5.17756  11
   0  20  -3 3.43581 5.40231  16
   0 -20  -3 6.95986 5.89575  15
   0 -20  -3 6.86416 8.68535   3
   0  20  -3 2.90119 5.50573  11
   0 -20  -3 3.21830 3.88033  20
   0  20  -3-1.68078 3.40141  20
   0  20  -3 0.48638 4.99074  21
   0  20  -3-15.8409 6.98182  28
   0  20  -3 0.98853 7.17764  31
   0 -20  -3 17.0118 6.83339  29
   0  20  -2 35.8867 3.89957  20
   0  20  -2 34.0654 5.55744  21
   0 -20  -2 32.7954 4.44452  20
   0  20  -2 38.0730 5.32345  11
   0 -20  -2 38.3776 6.06866   4
   0  20  -2 33.6797 5.58113   4
   0  20  -2 32.2300 5.72479  16
   0  20  -2 39.4076 5.83679  15
   0 -20  -2 24.4034 5.79875  15
   0 -20  -2 41.8605 5.97710  11
   0 -20  -2 33.9926 4.59374  27
   0 -20  -2 35.0896 7.42011  29
   0  20  -2 38.5182 7.14312  31
   0 -20  -1-1.61996 5.30490  11
   0  20  -1 0.25735 5.00960  21
   0  20  -1-3.08626 4.43213  15
   0 -20  -1-0.08582 2.46653  18
   0 -20  -1 0.86082 6.95982  29
   0  20  -1-0.64320 5.95247  26
   0 -20  -1-1.14374 3.29293  27
   0  20  -1 0.42040 3.95994  11
   0 -20  -1 6.69877 5.22806   4
   0  20  -1-2.13936 4.43549   4
   0 -20  -1 4.16870 5.48796  24
   0 -20   0 3.73773 4.04741  25
   0  20   0 3.74943 5.46954  26
   0 -20   0 2.66484 5.64534  24
   0 -20   0 5.03033 5.49103   4
   0  20   0 3.32383 3.99580  22
   0  20   0 3.85512 3.83357  15
   0  20   0 4.15463 1.26146  19
   0 -20   0-2.45476 4.20206   2
   0 -20   0 6.71548 5.29684   9
   0  20   0 9.05529 4.95897  21
   0  20   1 0.41587 4.36473  22
   0 -20   1-2.73569 4.36139  25
   0  20   1-4.14945 3.58075  15
   0 -20   1-0.90733 3.61651   2
   0 -20   1 2.99269 6.11394  24
   0  20   1 6.98354 7.05625   9
   0 -20   1 13.2556 5.89962   9
   0  20   1 14.0117 5.13197  26
   0  20   1 3.81348 5.54323  30
   0  20   2 29.6883 5.84442  30
   0  20   2 17.3911 4.77234  22
   0 -20   2 34.2703 7.02519   9
   0  20   2 28.6771 7.48288   9
   0 -20   2 26.3737 5.26663  26
   0  20   2 12.5787 5.03721  26
   0 -20   2 28.5148 5.43935  25
   0  20   3 1.68592 5.08218  26
   0 -20   3 2.32662 5.43457  26
   0 -20   3 6.94228 6.33593  25
   0  20   3-5.72577 7.00545   9
   0  20   3 5.17873 5.98029   8
   0 -20   3-2.47178 7.36864   9
   0  20   3 5.09717 5.21598  30
   0 -20   3 4.36575 4.18435  17
   0 -20   3 5.49353 4.72223   7
   0  20   3 3.53441 4.91262  22
   0 -20   4 21.8958 8.90745   9
   0  20   4 9.69678 7.30468   9
   0  20   4 25.6700 6.29172   8
   0  20   4 15.3369 5.82226  22
   0 -20   4 20.4454 6.13945   7
   0  20   4 21.6529 8.30323  24
   0 -20   4 24.5901 6.70932  26
   0 -20   4 18.7624 4.70640  17
   0  20   4 28.9267 6.09898  30
   0  20   4 13.6237 7.28835   5
   0 -20   5 8.44020 7.30479   7
   0  20   5-0.35486 6.23017  22
   0 -20   5 3.12844 6.45256  10
   0 -20   5 2.31864 6.97474  26
   0  20   5 2.65910 7.76432   9
   0  20   5 2.79278 6.90369   5
   0  20   5-0.48525 8.34710  24
   0  20   6 34.5992 6.70809  21
   0  20   6 21.7707 8.76827   9
   0 -20   6 52.8309 8.82972   3
   0  20   6 49.2985 7.75294  22
   0 -20   6 41.7956 7.50218  23
   0  20   6 39.0997 9.95197  24
   0 -20   6 37.6791 9.79947   7
   0 -20   6 35.1647 8.45957  10
   0  20   6 32.8280 8.44978  12
   0 -20   6 32.0147 8.50464  26
   0 -21  -6 6.40004 5.65994  20
   0  21  -6 9.72100 7.40492  13
   0 -21  -6-7.54095 7.74779   4
   0  21  -6 7.04714 8.16040   4
   0  21  -6 10.0735 9.56318  28
   0  21  -6-2.88512 7.36471  16
   0 -21  -6 4.01206 7.14713  15
   0 -21  -6 4.51521 6.37998  27
   0 -21  -6 1.09041 8.40226   3
   0  21  -6 0.68312 9.51534   6
   0  21  -6 4.90949 8.13537  11
   0 -21  -6-0.54672 9.72889  10
   0 -21  -6 0.38888 6.76283  11
   0  21  -6 7.31973 7.51170  12
   0  21  -5 21.6380 7.17800  16
   0 -21  -5 39.9867 7.26988  15
   0 -21  -5 27.7801 6.89782  11
   0  21  -5 33.6767 7.03035  12
   0 -21  -5 30.2861 9.11250   3
   0  21  -5 20.5935 8.92072   6
   0  21  -5 34.6203 7.87287  11
   0  21  -5 42.4385 9.03195  28
   0 -21  -5 30.6674 7.58594   4
   0  21  -5 33.9900 7.86756   4
   0 -21  -5 37.5558 5.72565  20
   0  21  -5 29.1639 4.83448  20
   0 -21  -4 0.82123 6.29297   4
   0  21  -4-1.59085 6.23668   4
   0  21  -4-4.98367 7.78443  28
   0  21  -4-5.81803 5.82866  16
   0 -21  -4 5.88813 6.51317  15
   0 -21  -4-5.85171 5.97716  11
   0  21  -4 4.76890 5.63397  12
   0 -21  -4-1.10567 9.03879   3
   0 -21  -4 2.27661 6.95882  29
   0  21  -4 1.39234 6.49134  11
   0 -21  -4 3.06721 4.54818  20
   0  21  -4 0.96171 3.91030  20
   0  21  -4 2.78125 8.12705   6
   0  21  -3 36.8467 6.26072   4
   0 -21  -3 27.2501 6.37657   4
   0 -21  -3 28.7524 7.10663  29
   0  21  -3 29.3765 6.37236  16
   0  21  -3 20.9943 6.28885  15
   0 -21  -3 26.9711 6.55907  15
   0  21  -3 28.7065 7.34842  28
   0 -21  -3 31.1640 6.30585  11
   0 -21  -3 38.3040 9.73939   3
   0  21  -3 46.2129 8.65316  31
   0  21  -3 33.4638 6.15566  11
   0 -21  -3 28.1412 4.73999  20
   0  21  -3 33.8907 5.73453  21
   0  21  -3 26.0661 4.09308  20
   0 -21  -2 3.47757 4.03974  20
   0  21  -2-1.11074 3.22363  20
   0  21  -2 0.26707 5.19896  21
   0  21  -2 2.78209 4.82549  11
   0 -21  -2 2.08376 5.46056   4
   0  21  -2-1.52283 5.02791   4
   0  21  -2 0.30181 5.08811  16
   0  21  -2 2.70934 5.27862  15
   0 -21  -2 2.48449 3.73309  27
   0 -21  -2 2.65317 5.46170  11
   0 -21  -2 2.62150 6.97699  29
   0  21  -2 2.65885 6.68759  31
   0 -21  -1 43.9470 8.19147  29
   0  21  -1 25.6633 6.92642  26
   0  21  -1 29.3872 5.65574  21
   0  21  -1 40.6383 5.17414  15
   0 -21  -1 33.6179 6.43955   4
   0  21  -1 31.3353 5.43997   4
   0 -21  -1 32.3426 3.07171  18
   0  21  -1 37.1057 5.02403  11
   0 -21  -1 38.6851 4.22091  27
   0 -21  -1 30.7297 6.11161  24
   0  21   0 7.07109 5.91237  26
   0 -21   0 1.55039 4.14961  25
   0 -21   0-4.65330 5.73097  24
   0  21   0-0.85247 5.22946  21
   0  21   0-0.60614 3.95654  15
   0 -21   0-2.36558 4.43202   2
   0 -21   0-1.44484 5.83362   4
   0 -21   0-0.58663 3.30352  27
   0  21   1 33.3370 5.05943  22
   0 -21   1 39.8332 5.55514  25
   0  21   1 30.9715 4.35179  15
   0 -21   1 33.7723 4.44317   2
   0  21   1 34.0464 6.02613  26
   0 -21   1 34.8705 7.22472  24
   0 -21   1 38.5994 6.77027   9
   0  21   1 31.9833 6.29655  30
   0  21   2 2.49187 5.41237  30
   0  21   2 7.24877 4.88045  22
   0 -21   2-4.74465 4.90420  26
   0  21   2 3.73340 5.23141  26
   0 -21   2 4.79219 5.38028  25
   0 -21   2 7.13837 6.51978   9
   0  21   2 0.39849 7.44666   9
   0 -21   2 10.3593 3.44383   2
   0 -21   3 36.8479 6.18568  26
   0  21   3 27.2708 6.00346  26
   0 -21   3 25.6702 6.87336  25
   0  21   3 30.5524 6.95353   8
   0  21   3 37.0958 8.22517   9
   0 -21   3 32.4743 8.27851   9
   0  21   3 32.3593 6.31745  30
   0 -21   3 29.1878 5.06330  17
   0 -21   3 34.6310 5.45376   7
   0  21   3 37.5810 6.09092  22
   0 -21   4-4.36251 8.53637   9
   0  21   4-4.43947 6.12008   8
   0  21   4-4.32081 7.60134   9
   0  21   4-7.81552 5.93538  22
   0 -21   4-0.70959 5.96060   7
   0  21   4 0.92786 8.47231  24
   0 -21   4 4.09759 6.12569  26
   0  21   4 8.16284 5.95699  26
   0 -21   4 3.73509 4.64804  17
   0  21   4 0.37975 5.62377  30
   0  21   4 9.55258 7.55876   5
   0  21   5 36.8884 8.03777   5
   0 -21   5 28.2774 7.69848  26
   0  21   5 38.7980 9.15510   9
   0 -21   5 34.4851 10.2957   9
   0 -21   5 35.1392 7.07570  10
   0  21   5 26.3276 7.06137  22
   0 -21   5 31.4458 8.36436   7
   0  21   5 28.8397 9.46310  24
   0  21   6 12.6045 9.09210   9
   0 -21   6 8.57396 11.1312   9
   0 -21   6 18.9256 9.70670   7
   0  21   6 10.3894 8.05249  12
   0 -21   6 0.50387 7.92451   3
   0  21   6 11.6333 7.32822  22
   0  21   6 5.15520 6.51697  21
   0 -21   6-1.67407 7.39597  10
   0 -21   6 14.3295 8.31612  26
   0 -21   6 5.24512 6.78876  23
   0  21   6-15.8233 9.79006  24
   0  22  -6 196.322 12.7857   4
   0 -22  -6 191.748 12.7225   4
   0 -22  -6 177.989 11.8096  15
   0  22  -6 178.561 12.4812  11
   0 -22  -6 190.973 11.8028  11
   0  22  -6 192.689 14.7260   6
   0  22  -6 183.221 11.9512  16
   0  22  -6 188.700 14.1950  28
   0 -22  -6 171.143 10.8753  27
   0 -22  -6 185.550 10.3592  20
   0 -22  -6 183.366 14.3583  10
   0  22  -6 192.948 12.2104  12
   0  22  -6 180.415 11.5997  13
   0 -22  -6 174.426 13.2961   3
   0  22  -5 15.8635 7.43838   4
   0 -22  -5-4.74531 7.29360   4
   0 -22  -5 4.71082 7.22567  15
   0 -22  -5 1.50104 6.51931  11
   0  22  -5-0.38108 6.48373  12
   0  22  -5 12.2153 8.74343   6
   0  22  -5-2.50055 6.59657  16
   0  22  -5-3.23122 7.39138  11
   0 -22  -5 3.40268 9.03365   3
   0  22  -5 8.13051 8.56731  28
   0  22  -5 2.13678 4.27361  20
   0 -22  -5 16.4046 5.61009  20
   0 -22  -5 2.07835 5.73310  27
   0  22  -4 258.937 10.5359  20
   0 -22  -4 249.684 11.3885  20
   0 -22  -4 248.085 12.8556  15
   0  22  -4 249.418 12.9822   4
   0 -22  -4 255.393 13.4301   4
   0  22  -4 276.645 15.2776   6
   0  22  -4 249.171 12.9316  16
   0  22  -4 223.253 12.6878  11
   0 -22  -4 248.710 12.5951  11
   0  22  -4 246.474 12.2024  12
   0 -22  -4 279.865 16.0213   3
   0 -22  -4 248.966 11.8633  27
   0  22  -4 225.727 14.1202  28
   0 -22  -4 271.865 14.1210  29
   0 -22  -3 3.87002 4.73116  27
   0  22  -3 4.07234 3.61252  20
   0  22  -3 7.67716 5.63612  21
   0 -22  -3 3.81550 4.33079  20
   0 -22  -3 0.45659 6.88153  29
   0 -22  -3-1.97114 6.05115   4
   0  22  -3 11.0376 5.88567   4
   0  22  -3-3.03996 7.17482   6
   0  22  -3 0.34707 5.68247  16
   0 -22  -3 10.9305 6.51773  15
   0  22  -3-1.62436 6.00265  15
   0 -22  -3-4.07958 9.47127   3
   0  22  -3 1.74558 7.13583  28
   0 -22  -3 4.53996 5.88838  11
   0  22  -3 3.32533 5.65436  11
   0  22  -3 9.25567 8.28697  31
   0  22  -2 291.329 11.1596  20
   0 -22  -2 288.397 11.7896  20
   0 -22  -2 264.121 11.6007  27
   0  22  -2 296.401 13.0725   4
   0 -22  -2 275.519 13.5881   4
   0  22  -2 279.796 13.0515  16
   0  22  -2 290.563 12.7823  15
   0  22  -2 300.504 12.5119  11
   0 -22  -2 273.527 13.0682  11
   0  22  -2 286.887 12.8703  21
   0  22  -2 291.539 14.6859  31
   0 -22  -2 294.226 14.9408  29
   0 -22  -1 6.72142 7.53104  29
   0  22  -1 4.04738 4.74027  15
   0  22  -1 10.2662 5.41692  21
   0 -22  -1 6.92119 3.68437  27
   0  22  -1 7.32328 6.35386  31
   0  22  -1 5.14978 6.76573  26
   0 -22  -1-0.31234 5.77867  24
   0 -22  -1 7.73318 5.96504   4
   0 -22   0 539.183 21.4791   4
   0 -22   0 539.371 19.6741  25
   0  22   0 536.510 20.9077  26
   0 -22   0 520.234 18.5875  27
   0  22   0 545.825 19.3880  15
   0  22   0 534.591 20.4765  21
   0 -22   0 558.806 20.9735  24
   0 -22   0 512.461 19.6783   2
   0 -22   1-6.63350 6.05702   9
   0 -22   1-2.88798 4.82246  25
   0  22   1 3.08963 6.00807  30
   0  22   1 1.17000 4.55887  22
   0 -22   1 4.99626 4.03412   2
   0  22   1 1.25200 5.62632  26
   0  22   1 1.60328 3.92445  15
   0 -22   1 0.36341 6.51278  24
   0  22   1-6.65209 5.66535  21
   0  22   2 278.150 14.6553   9
   0  22   2 279.716 12.1931  22
   0 -22   2 307.239 14.0292   9
   0  22   2 278.945 12.7906  26
   0 -22   2 292.630 12.4821  26
   0 -22   2 282.617 12.7437  25
   0 -22   2 263.945 10.7360   2
   0  22   2 256.186 13.0979  30
   0 -22   2 267.441 14.4135  24
   0 -22   3 1.44125 4.87108   7
   0  22   3 6.85294 5.41001  22
   0 -22   3-2.54448 6.76026  25
   0 -22   3-9.57717 7.97349   9
   0  22   3 6.04046 6.53968   8
   0  22   3-5.29810 8.19547   9
   0 -22   3 2.45751 5.72928  26
   0  22   3 3.81689 5.68937  26
   0 -22   3 4.17734 4.72216  17
   0  22   3 9.65913 5.91025  30
   0  22   4 280.173 13.7293   8
   0 -22   4 288.842 15.7776   9
   0  22   4 302.018 15.4754   5
   0 -22   4 311.329 13.9922   7
   0  22   4 286.475 13.8098  30
   0 -22   4 273.365 12.1574  17
   0  22   4 280.734 13.4056  22
   0  22   4 298.028 15.3057   9
   0 -22   4 279.277 13.5500  26
   0  22   4 277.262 13.4772  26
   0  22   5-1.05761 9.53493  24
   0 -22   5 3.28869 6.57624  10
   0 -22   5 12.1508 7.71269   7
   0 -22   5 0.39415 6.96416  26
   0  22   5 0.98428 7.37490   5
   0  22   5-0.75430 6.46001  22
   0  22   5 8.28708 8.64840   9
   0 -22   5 11.2010 10.2284   9
   0  22   5 7.41426 6.80875  21
   0 -22   6 214.167 15.6828   9
   0 -22   6 169.903 13.6302   7
   0 -22   6 173.823 11.9856  26
   0  22   6 163.295 12.1911  12
   0 -22   6 186.470 11.5826  23
   0  22   6 180.952 14.3431  24
   0  22   6 177.859 10.7605  21
   0  22   6 198.787 11.8208  22
   0 -22   6 190.873 12.8769   3
   0  22   6 210.166 13.7065   9
   0 -22   6 198.168 12.3508  10
   0  23  -5 158.193 11.0261   4
   0 -23  -5 140.489 11.0767   4
   0 -23  -5 134.171 10.6750  15
   0 -23  -5 150.926 10.3649  11
   0  23  -5 132.363 10.3930  11
   0  23  -5 120.728 10.4633  16
   0  23  -5 157.809 10.3365  12
   0  23  -5 137.309 12.7281   6
   0 -23  -5 156.734 9.10062  20
   0 -23  -5 163.591 13.2158   3
   0 -23  -5 155.175 9.55325  27
   0  23  -5 169.217 12.6932  28
   0  23  -4 4.52886 4.17916  20
   0 -23  -4 4.73291 5.05016  20
   0 -23  -4 6.58759 7.20666  15
   0  23  -4 0.74851 7.04461  15
   0 -23  -4-0.49279 7.34119  29
   0  23  -4-1.62878 6.40272   4
   0 -23  -4 0.89926 6.79551   4
   0  23  -4 7.93943 6.82120  16
   0  23  -4 4.97619 6.37049  11
   0  23  -4-13.2014 8.64698  28
   0  23  -4 9.53025 8.70294   6
   0 -23  -4 9.11837 9.44449   3
   0 -23  -4-0.62423 5.18354  27
   0 -23  -4 13.2996 6.83830  11
   0  23  -4-4.79677 5.94546  12
   0  23  -3 178.167 10.3091  21
   0  23  -3 208.175 8.77827  20
   0 -23  -3 198.256 9.61778  20
   0 -23  -3 212.999 12.6503  29
   0  23  -3 201.255 11.0229   4
   0 -23  -3 239.443 12.1992   4
   0 -23  -3 211.116 15.0568   3
   0  23  -3 210.396 11.0886  16
   0  23  -3 194.363 11.0151  15
   0 -23  -3 160.357 10.9241  15
   0  23  -3 191.976 13.5190  31
   0  23  -3 198.781 10.6151  11
   0 -23  -3 194.341 11.2308  11
   0  23  -3 204.190 12.9790   6
   0  23  -3 185.383 12.3739  28
   0 -23  -3 190.956 9.75092  27
   0  23  -2 2.41779 5.70527  21
   0 -23  -2 4.33940 4.24894  20
   0  23  -2 5.03370 5.46131  16
   0  23  -2 2.58882 5.51848  15
   0 -23  -2 19.4191 6.54077  11
   0  23  -2-1.97124 6.99020  31
   0 -23  -2-0.97118 7.49420  29
   0  23  -2 0.26601 5.02657  11
   0 -23  -2 3.41638 4.37786  27
   0 -23  -2 10.7288 6.25699   4
   0  23  -2-0.33184 5.28680   4
   0 -23  -1 354.818 13.7994  27
   0  23  -1 378.785 14.6353  15
   0 -23  -1 355.922 17.8013  29
   0 -23  -1 365.055 16.3302   4
   0 -23  -1 403.493 16.0431  24
   0  23  -1 338.405 16.3309  26
   0  23  -1 335.763 15.1350  21
   0  23  -1 384.989 17.0975  31
   0 -23   0 4.09610 3.54867  27
   0  23   0-0.65967 4.22874  15
   0 -23   0-7.31517 5.01981   2
   0 -23   0-0.33955 6.06046  24
   0 -23   0 1.65345 6.68420   4
   0  23   0-2.25572 5.50016  21
   0 -23   0-2.27334 4.68410  25
   0  23   0 5.67632 6.69573  26
   0  23   1 363.046 13.7593  15
   0  23   1 357.999 14.3690  22
   0  23   1 372.850 15.6209  21
   0 -23   1 351.312 15.7171   9
   0  23   1 353.082 15.4807  26
   0 -23   1 338.682 13.7297   2
   0 -23   1 371.564 16.2411  24
   0  23   1 336.590 15.9243  30
   0 -23   1 340.126 14.6086  25
   0  23   2-0.38900 5.87997  30
   0 -23   2 5.92342 7.97169  24
   0 -23   2 8.26554 5.96826  25
   0 -23   2-0.38417 6.78074   9
   0  23   2 6.39785 8.20718   9
   0  23   2 0.83169 5.16646  22
   0  23   2 8.30681 5.85277  26
   0 -23   3 200.702 10.8017  26
   0  23   3 205.974 11.1389  26
   0 -23   3 187.247 11.7986  25
   0 -23   3 205.365 9.91497  17
   0 -23   3 206.934 10.4575   7
   0  23   3 195.322 10.5854  22
   0 -23   3 216.321 13.0731   9
   0  23   3 190.580 12.9477   9
   0  23   3 201.935 11.7131   8
   0  23   3 214.871 11.4158  30
   0 -23   4 3.51863 8.93550   9
   0  23   4-5.86905 6.59406   8
   0  23   4 16.6274 9.09470   9
   0  23   4 10.7848 7.95747   5
   0  23   4 4.87729 6.33178  30
   0  23   4 1.40433 6.27316  22
   0 -23   4-1.14865 6.33603   7
   0 -23   4-2.06848 4.90262  17
   0  23   4 6.43055 6.36389  26
   0 -23   4 2.11558 6.35754  26
   0 -23   5 158.247 11.7057   7
   0  23   5 144.772 10.1388  22
   0  23   5 150.357 10.2371  21
   0 -23   5 173.525 10.5080  10
   0  23   5 151.971 12.4068   9
   0  23   5 146.674 10.3009  26
   0 -23   5 147.513 10.7023  26
   0  23   5 138.911 11.4686   5
   0 -23   5 148.881 13.3966   9
   0  24  -5 7.74680 7.30535   4
   0 -24  -5 4.05984 7.58252   4
   0 -24  -5 3.69450 7.34269  11
   0  24  -5 0.40120 7.11057  12
   0  24  -5-11.2608 7.90835  16
   0 -24  -5 1.72094 7.75005  15
   0 -24  -5 9.47710 5.69107  20
   0  24  -5 2.41326 7.34605  11
   0 -24  -5 10.5297 6.36185  27
   0  24  -5 10.1628 9.59392   6
   0 -24  -5-3.03801 9.60387   3
   0  24  -5 3.74786 9.07795  28
   0  24  -4 21.0375 4.39717  20
   0 -24  -4 26.8637 5.70544  20
   0  24  -4 23.7494 6.57017  12
   0  24  -4 19.9312 7.15807   4
   0 -24  -4 32.5718 7.99501   4
   0 -24  -4 28.9620 10.7791   3
   0  24  -4 18.3049 7.35702  16
   0  24  -4 15.6677 7.11798  15
   0 -24  -4 11.7144 7.21164  15
   0  24  -4 22.1084 9.18595   6
   0  24  -4 4.05010 8.70520  28
   0 -24  -4 20.6231 5.99049  27
   0 -24  -4 18.9588 7.26654  11
   0  24  -4 32.0212 7.21236  11
   0 -24  -4 21.9164 8.16633  29
   0  24  -3-1.90678 7.69887  28
   0 -24  -3-3.67306 6.70789  11
   0 -24  -3 1.95147 4.97613  27
   0 -24  -3 8.81212 6.91861   4
   0  24  -3-2.25221 5.92522   4
   0  24  -3-3.11508 5.64451  11
   0  24  -3 6.48814 6.45608  16
   0  24  -3 5.09141 6.46444  15
   0 -24  -3-2.49058 7.65518  29
   0  24  -3-0.54519 7.84363   6
   0  24  -3 2.97288 8.60759  31
   0  24  -3 2.23812 3.93232  20
   0  24  -3 3.65669 6.05256  21
   0 -24  -3 1.57796 4.85878  20
   0 -24  -3 12.1128 10.3345   3
   0 -24  -2 12.6473 6.76089   4
   0  24  -2 15.1450 5.69278   4
   0 -24  -2 13.5691 6.73528  11
   0  24  -2 17.6408 6.24200  16
   0  24  -2 19.4670 5.62686  15
   0  24  -2 18.3664 5.55828  11
   0  24  -2 20.9294 8.06919  31
   0  24  -2 19.2049 6.44125  21
   0 -24  -2 14.2580 4.63570  27
   0 -24  -2 19.3792 8.38482  29
   0  24  -1 2.93122 5.77159  16
   0  24  -1-1.52685 4.89814  15
   0 -24  -1 9.52306 8.36180  29
   0  24  -1-4.33237 7.09694  31
   0  24  -1 7.25916 6.06082  21
   0  24  -1 11.2250 7.54779  26
   0 -24  -1 1.21409 4.00245  27
   0 -24  -1-13.4865 5.78363   2
   0 -24  -1 5.96904 6.78227   4
   0 -24   0 25.0414 5.34441   2
   0 -24   0 29.7471 7.11509  24
   0 -24   0 27.2260 4.19591  27
   0  24   0 28.6630 4.82252  15
   0 -24   0 27.7945 5.46223  25
   0  24   0 35.6626 7.42199  26
   0 -24   0 33.8287 7.63599   4
   0  24   0 32.5156 6.84193  21
   0  24   1 9.91599 6.13302  21
   0 -24   1 7.88893 4.38672   2
   0  24   1 3.74295 4.20288  15
   0 -24   1-6.59223 5.43650  25
   0 -24   1 10.1712 7.28305  24
   0  24   1 1.82822 5.25278  22
   0  24   1 3.39755 6.56389  30
   0 -24   1 16.6762 6.99143   9
   0  24   1 0.35936 6.51914  26
   0 -24   2 17.0195 6.41275  25
   0  24   2 17.1713 5.73806  22
   0  24   2 19.5486 6.92669  21
   0  24   2 14.2458 6.50029  30
   0  24   2 8.23542 9.16362   9
   0 -24   2 19.0752 7.67050   9
   0 -24   2 13.1727 7.99362  24
   0  24   2 9.18961 6.65726  26
   0 -24   3 11.8755 7.43794  25
   0 -24   3 3.90678 6.00992  26
   0  24   3-2.89091 6.36502  26
   0  24   3 10.8632 6.20126  30
   0 -24   3-1.36419 4.96943  17
   0  24   3-0.98163 5.97671  22
   0  24   3 14.9989 9.20187   9
   0 -24   3 11.2570 8.19176   9
   0  24   3 3.86863 6.82825   8
   0 -24   3 0.94441 5.27787   7
   0  24   3 6.47846 6.64173  21
   0  24   4 26.3256 7.30704  21
   0 -24   4 31.3124 7.41099   7
   0  24   4 18.0418 8.41605   5
   0  24   4 14.6561 6.61243  30
   0  24   4 30.5718 6.84215  22
   0 -24   4 25.0805 5.63793  17
   0 -24   4 1.02388 9.04285   9
   0  24   4 21.9685 7.16996   8
   0  24   4 22.6309 9.40984   9
   0  24   4 23.3965 7.18234  26
   0 -24   4 21.5883 6.67756  26
   0  24   5-5.72516 7.07113  21
   0  24   5 4.41700 7.07154  22
   0  24   5-5.59038 6.97312  26
   0 -24   5 1.19055 7.06155  26
   0 -24   5-3.46387 7.00800  10
   0  24   5 2.60982 8.08733   5
   0 -24   5 2.55689 7.98732   7
   0 -24   5 17.0398 10.3119   9
   0  24   5-2.14702 9.38320   9
   0 -25  -5 44.8756 6.70310  20
   0  25  -5 49.2092 7.65917  13
   0  25  -5 44.8581 8.31901   4
   0 -25  -5 45.9145 8.96085   4
   0 -25  -5 49.2661 9.20296  15
   0  25  -5 50.8803 8.84416  15
   0  25  -5 38.4976 8.13141  16
   0  25  -5 43.8621 7.99182  12
   0 -25  -5 41.5553 8.53603  11
   0  25  -5 39.6178 8.13056  11
   0  25  -5 66.7454 10.6273  28
   0 -25  -5 42.7952 7.34126  27
   0  25  -5 54.6087 10.3513   6
   0 -25  -5 36.6464 10.5564   3
   0 -25  -4-0.30061 5.33258  20
   0  25  -4-0.80056 4.16668  20
   0 -25  -4-1.26023 7.58133  15
   0  25  -4 3.84591 6.99599  15
   0 -25  -4 7.78528 7.73344  11
   0  25  -4 1.67567 6.43793   4
   0 -25  -4-2.45248 7.35979   4
   0  25  -4-4.31639 7.20138  16
   0 -25  -4 11.5658 8.31978  29
   0  25  -4 5.72362 6.22695  11
   0  25  -4-0.73189 6.25992  12
   0 -25  -4-9.10810 10.4019   3
   0 -25  -4-1.65891 5.70691  27
   0  25  -4 8.20170 8.97642   6
   0  25  -4-7.84347 9.13127  28
   0  25  -3 129.062 9.11384   4
   0 -25  -3 114.264 9.89336   4
   0  25  -3 113.262 11.9443  31
   0  25  -3 101.519 8.89363  16
   0  25  -3 132.832 11.2535   6
   0 -25  -3 120.852 13.3295   3
   0 -25  -3 116.647 9.62344  11
   0  25  -3 115.370 8.35584  11
   0 -25  -3 91.6912 10.2609  29
   0  25  -3 91.3236 10.2197  28
   0 -25  -3 126.197 7.95850  27
   0  25  -3 121.177 6.63604  20
   0 -25  -3 121.653 7.81853  20
   0  25  -3 108.193 8.72024  15
   0 -25  -2-0.90255 7.03936   4
   0  25  -2 4.64617 5.72904   4
   0  25  -2 0.49165 7.16149   6
   0  25  -2 6.27975 6.30515  16
   0  25  -2 1.48595 5.46434  15
   0  25  -2 2.02128 6.18810  21
   0  25  -2 3.83682 7.78623  31
   0 -25  -2 0.74227 4.45676  27
   0  25  -2-3.92958 5.21996  11
   0 -25  -2 6.84279 8.30861  29
   0 -25  -1 89.3207 9.11240   4
   0  25  -1 80.0770 9.77556  26
   0  25  -1 88.9527 7.67587  16
   0  25  -1 92.3400 7.04276  15
   0 -25  -1 75.7856 7.66381   2
   0  25  -1 92.2407 8.23213  21
   0  25  -1 90.8825 9.63193  31
   0 -25  -1 91.2025 6.16390  27
   0 -25  -1 104.003 10.9452  29
   0  25   0 2.52547 6.08216  21
   0 -25   0-5.57625 7.38259   4
   0  25   0-2.42884 7.18850  26
   0 -25   0 6.63003 5.48017  25
   0 -25   0 1.60060 3.82275  27
   0 -25   0 3.72405 6.70101  24
   0  25   0 4.56887 6.94396  30
   0 -25   0 9.68818 8.90138  29
   0  25   0 3.11162 4.51767  15
   0 -25   0-5.36478 5.26576   2
   0  25   1 85.3715 8.68620  30
   0 -25   1 98.0752 6.63750   2
   0 -25   1 91.3899 7.78750  25
   0  25   1 93.5602 8.91547  26
   0 -25   1 95.7522 8.91663   9
   0  25   1 90.4243 6.37730  15
   0  25   1 104.148 8.82904  21
   0  25   1 87.5966 7.31711  22
   0 -25   1 99.0991 9.40957  24
   0  25   2 3.75254 6.68551  26
   0  25   2 7.66740 5.89965  22
   0  25   2 12.7393 6.58974  30
   0 -25   2 10.1490 7.50801   9
   0  25   2 4.07421 8.96980   9
   0 -25   2 0.90802 7.94633  24
   0 -25   2 2.09514 6.29091  25
   0  25   2-7.36105 6.90929  21
   0 -25   3 106.281 7.81384  17
   0 -25   3 97.7648 11.0051  24
   0 -25   3 126.688 8.64017   7
   0 -25   3 102.694 8.50539  26
   0  25   3 128.948 9.49009  26
   0 -25   3 116.862 10.0672  25
   0  25   3 119.269 9.20710  30
   0  25   3 127.785 9.98451   8
   0  25   3 129.935 12.0342   9
   0 -25   3 115.889 10.6689   9
   0  25   3 123.141 9.52628  21
   0  25   3 121.729 8.91638  22
   0  25   4-2.82006 6.95400  21
   0 -25   4 2.45481 6.68290   7
   0  25   4 8.74774 8.26391   5
   0  25   4 10.7515 6.77228  30
   0  25   4 1.97363 6.86529  26
   0 -25   4 13.9230 6.98569  26
   0 -25   4 1.42168 5.34898  17
   0  25   4 8.19278 7.22937   8
   0 -25   4 3.57003 8.89791   9
   0  25   4-4.92244 9.66337   9
   0  25   4 8.28164 6.66568  22
   0  25   5 55.2884 8.19486  21
   0 -25   5 40.3363 7.91442  26
   0  25   5 40.7525 8.08344  26
   0 -25   5 46.7841 8.01639  10
   0 -25   5 42.3214 9.31157   7
   0  25   5 29.2579 7.83596  22
   0  25   5 48.4220 9.38237   5
   0  25   5 51.0322 11.2071   9
   0 -25   5 15.4338 10.4282   9
   0 -26  -4 13.6308 5.83599  20
   0  26  -4-2.15291 8.82467  28
   0 -26  -4 14.8707 7.85173   4
   0  26  -4 6.36948 6.61046   4
   0  26  -4 9.68911 9.03028   6
   0  26  -4 6.69177 7.28923  16
   0  26  -4 13.9520 7.37168  15
   0 -26  -4 1.70204 5.81535  27
   0 -26  -4 7.66309 7.74817  11
   0 -26  -4 3.24288 8.24099  29
   0 -26  -4 12.0552 11.1372   3
   0  26  -4 2.12774 6.41748  11
   0  26  -4 13.5540 6.69023  12
   0 -26  -3 5.73726 7.52793  11
   0 -26  -3-0.28491 5.18855  20
   0 -26  -3 2.68348 5.32264  27
   0  26  -3 1.18235 6.22973   4
   0 -26  -3 12.2279 7.44466   4
   0 -26  -3-8.96898 10.8904   3
   0  26  -3 14.1515 7.09682  16
   0  26  -3 5.85652 6.38306  15
   0  26  -3-0.57900 8.42123   6
   0  26  -3-0.64236 9.21283  31
   0  26  -3-1.54632 8.44829  28
   0  26  -3 1.58778 5.96125  11
   0 -26  -3 0.53744 8.01803  29
   0 -26  -2 1.90519 7.10712   4
   0  26  -2 7.55015 5.51273  11
   0  26  -2 1.15831 6.34518  16
   0  26  -2 12.1281 5.85339  15
   0 -26  -2-3.57385 6.79455   2
   0 -26  -2-2.19664 8.37104  29
   0  26  -2 18.3252 8.59407  31
   0 -26  -2-0.77044 4.87587  27
   0  26  -2 8.14778 6.49629  21
   0  26  -2 13.7021 7.48351   6
   0 -26  -1 0.48020 7.43024   4
   0  26  -1 2.13071 7.41932  31
   0  26  -1-4.65502 6.13215  16
   0  26  -1-3.24578 8.23387  26
   0  26  -1 2.66349 4.98554  15
   0 -26  -1 10.3541 9.10328  29
   0  26  -1 1.10623 6.60833  21
   0 -26  -1-1.77745 4.32863  27
   0 -26  -1-2.08856 6.11093   2
   0  26   0 9.12733 6.80146  21
   0  26   0 9.89824 5.86662  16
   0 -26   0 4.23954 5.64469  25
   0  26   0 23.7983 7.76654  26
   0  26   0 10.4895 6.99372  30
   0 -26   0 1.95587 7.76400   4
   0 -26   0 11.3423 9.60974  29
   0 -26   0 4.37364 5.33318   2
   0 -26   0 17.3818 7.50555  24
   0  26   0 11.1187 5.01631  15
   0 -26   1-7.39590 6.26422  25
   0  26   1-1.22296 7.17979  26
   0  26   1 7.34873 6.95170  30
   0  26   1 9.44287 7.06612  21
   0  26   1 2.38874 4.48895  15
   0 -26   1-0.39205 7.01967   9
   0 -26   1 11.2361 7.97552  24
   0 -26   1 7.94269 4.84260   2
   0 -26   2 7.03944 6.65082  25
   0  26   2 6.36654 7.03357  26
   0  26   2 0.43688 6.50289  30
   0  26   2 14.6116 7.43761  21
   0 -26   2 8.37613 7.46378   9
   0  26   2 14.3847 6.23772  22
   0 -26   2 0.93481 8.31201  24
   0 -26   3 6.66717 9.31246  24
   0 -26   3 9.38683 7.85406  25
   0  26   3 0.40638 7.03018  26
   0 -26   3 13.8460 6.02772   7
   0  26   3 22.6052 10.2062   9
   0  26   3 4.16146 7.38401   8
   0 -26   3 5.08719 8.23093   9
   0  26   3-6.89112 6.73812  30
   0  26   3 6.01451 6.41900  22
   0 -26   3 7.20685 5.60762  17
   0  26   3-0.83119 7.06377  21
   0  26   4 13.7928 7.54267  21
   0  26   4 2.84802 10.0992   9
   0  26   4 7.21055 7.44255   8
   0 -26   4 0.51498 9.29971   9
   0 -26   4 16.8395 5.77466  17
   0 -26   4 0.84160 7.22950   7
   0  26   4 13.1813 6.99733  22
   0  26   4 6.16198 6.57407  30
   0  26   4 13.7647 7.79983  26
   0 -26   4 14.8377 6.95733  26
   0  26   4 16.2904 8.63884   5
   0 -27  -4 24.5521 8.39468  11
   0 -27  -4 2.78633 6.09548  27
   0 -27  -4 0.63762 5.64421  20
   0 -27  -4 6.36461 8.28448   4
   0  27  -4 3.42087 6.90632   4
   0  27  -4 2.13057 6.56036  11
   0  27  -4-0.77223 6.65643  12
   0  27  -4 5.09843 7.81383  16
   0 -27  -4-11.4567 8.23290   2
   0  27  -4 15.8367 9.47859   6
   0  27  -4 9.55909 7.38577  15
   0 -27  -4 3.30504 8.44229  29
   0  27  -4-17.1162 9.53897  28
   0 -27  -4-11.4785 10.8233   3
   0  27  -3 55.7184 10.7687  31
   0 -27  -3 54.1744 8.86555  11
   0 -27  -3 60.1779 6.75248  27
   0  27  -3 66.0387 7.71073  15
   0  27  -3 51.5839 8.50154  16
   0 -27  -3 82.6771 12.7971   3
   0  27  -3 47.4709 9.38719  28
   0 -27  -3 45.2939 8.37931   2
   0  27  -3 71.1494 8.14230   4
   0 -27  -3 84.7654 9.59394   4
   0 -27  -3 42.3596 9.62998  29
   0  27  -3 59.8460 7.05745  11
   0  27  -3 46.9168 9.76663   6
   0  27  -2 11.2806 6.95295  16
   0  27  -2 1.51537 5.75171  15
   0 -27  -2-4.51934 6.71774   2
   0  27  -2 10.9707 7.81646   6
   0 -27  -2-6.52154 7.60317   4
   0  27  -2 7.43198 7.01376  21
   0 -27  -2-3.37950 8.79784  29
   0  27  -2 1.20508 8.44869  31
   0 -27  -2 2.67749 5.17218  27
   0  27  -1 58.6454 8.19469  21
   0  27  -1 52.3441 7.94827   6
   0 -27  -1 67.3681 9.23399   4
   0  27  -1 56.9824 9.22491  31
   0  27  -1 75.0538 7.87698  16
   0 -27  -1 53.9604 5.65889  27
   0 -27  -1 82.3815 10.7835  29
   0  27  -1 60.0899 6.33603  15
   0  27  -1 52.2862 9.94880  26
   0 -27  -1 72.5510 6.98740  25
   0 -27  -1 55.3770 7.32797   2
   0 -27   0 3.57117 7.97007   4
   0  27   0 7.19522 6.51378  21
   0  27   0 1.72355 6.00257  16
   0 -27   0 5.99916 5.55428   2
   0  27   0 2.58548 6.12111   6
   0 -27   0 9.94871 9.53079  29
   0 -27   0 3.99750 7.03442  24
   0  27   0 8.41204 7.62704  30
   0  27   0 1.78203 4.67441  15
   0  27   0-1.80327 7.90765  26
   0 -27   0 15.7709 5.92546  25
   0  27   1 72.4250 7.15151  16
   0  27   1 61.4601 6.02725  15
   0 -27   1 59.3374 7.55521  25
   0  27   1 54.4060 8.76483  26
   0 -27   1 70.7752 8.77195   9
   0  27   1 65.6497 8.73308  30
   0 -27   1 61.4954 8.88891  24
   0  27   1 59.9523 8.33184  21
   0 -27   1 55.1171 5.87380   2
   0  27   2 1.94883 5.49483  16
   0 -27   2 2.86640 8.28136  24
   0  27   2-2.26297 6.95682  30
   0  27   2-1.70386 7.44774  26
   0 -27   2 11.9477 7.30174  25
   0 -27   2 3.01817 7.66559   9
   0 -27   2 8.76787 5.56901   7
   0  27   2 5.50626 7.04314  21
   0  27   2 7.95723 6.49942  22
   0  27   3 55.2227 7.80939  22
   0  27   3 52.3905 7.84256  30
   0 -27   3 70.8538 10.6299  24
   0 -27   3 53.6192 9.05044  25
   0 -27   3 48.7201 6.58360  17
   0  27   3 46.6863 8.40779  21
   0 -27   3 58.3571 7.27522   7
   0  27   3 76.1908 9.14149  26
   0  27   3 56.6922 8.79558   8
   0  27   3 77.3052 11.9453   9
   0 -27   3 65.4571 9.76550   9
   0  27   4 3.58090 10.5107   9
   0 -27   4 20.2027 9.53372   9
   0  27   4 3.68575 7.32488   8
   0 -27   4 1.54258 5.74866  17
   0 -27   4 3.45417 7.54041   7
   0  27   4 3.61639 7.14321  22
   0 -27   4 2.64511 6.86082  26
   0  27   4 11.2871 7.71731  26
   0  27   4-5.74632 9.01142   5
   0  27   4-2.16037 7.60965  21
   0  27   4-3.58512 7.05573  30
   0 -28  -3-0.53736 8.13270   4
   0  28  -3 3.68888 6.47011   4
   0  28  -3-5.49801 5.89510  11
   0 -28  -3 7.23945 5.67544  27
   0 -28  -3 11.8922 8.71507  29
   0  28  -3 4.02568 6.96823  16
   0  28  -3 4.12470 6.39847  15
   0 -28  -3-8.92274 7.85358   2
   0  28  -3-5.49245 9.03470  28
   0  28  -3 10.3090 8.79270   6
   0  28  -3 0.69195 9.84525  31
   0 -28  -3 25.5088 11.9597   3
   0  28  -2 52.1910 8.16775  16
   0  28  -2 40.8676 6.57871  15
   0 -28  -2 30.3378 5.72723  27
   0  28  -2 45.0206 9.97403  31
   0 -28  -2 52.0639 8.94306   4
   0  28  -2 37.4821 7.85023  21
   0  28  -2 48.1474 9.00202   6
   0 -28  -2 39.0962 9.74745  29
   0 -28  -2 30.4126 7.35645   2
   0  28  -1-6.46452 7.13028  21
   0  28  -1 7.62720 9.10343  26
   0 -28  -1 2.64030 5.92075  25
   0 -28  -1-2.21314 6.40702   2
   0  28  -1 10.5576 7.20777   6
   0  28  -1-7.38202 6.25926  16
   0  28  -1-3.34714 5.22113  15
   0 -28  -1-6.91536 8.23101   4
   0  28  -1 5.84801 8.51824  31
   0 -28  -1-0.71303 4.74015  27
   0 -28  -1-5.54706 9.31449  29
   0  28   0 52.5755 8.90561  30
   0 -28   0 50.8892 11.1241  29
   0 -28   0 49.5893 8.37165  24
   0 -28   0 38.0637 6.39817   2
   0  28   0 43.8509 8.90466  26
   0 -28   0 46.0414 6.95086  25
   0  28   0 44.4557 7.23465  16
   0  28   0 46.8491 8.41049  21
   0  28   0 51.0355 6.02281  15
   0  28   0 39.3186 7.14923   6
   0  28   1 2.60674 5.68482  16
   0 -28   1-3.06697 7.73264  24
   0  28   1 3.30477 4.84227  15
   0  28   1 13.1955 7.96329  26
   0 -28   1 2.60882 6.70660  25
   0  28   1 5.18750 7.22964  21
   0  28   1-1.93567 7.13502  30
   0 -28   2 36.6367 6.59733  17
   0  28   2 46.9988 6.21759  16
   0 -28   2 45.9617 9.35091  24
   0  28   2 38.9725 8.49124  26
   0 -28   2 47.6179 8.22782  25
   0  28   2 38.8962 8.19012  21
   0  28   2 51.2935 8.03422  30
   0 -28   2 57.5468 9.06364   9
   0  28   2 42.0064 7.22823  22
   0 -28   2 42.1604 6.61065   7
   0  28   3 19.3232 7.85757  21
   0  28   3 14.4183 11.0150   9
   0 -28   3 5.20504 8.75152   9
   0  28   3 2.17806 7.73728   8
   0 -28   3 5.21629 5.81555  17
   0 -28   3 6.27347 6.26579   7
   0  28   3 0.44458 7.96123  26
   0 -28   3 4.13794 8.43062  25
   0 -28   3 9.01068 9.53878  24
   0  28   3 0.37938 6.88295  22
   0  28   3 1.35424 6.79499  30
   0  29  -3 16.0219 9.57646   6
   0 -29  -3 9.86802 9.36596  29
   0  29  -3 1.85150 7.46054  16
   0  29  -3 9.81465 6.40332  15
   0 -29  -3-2.87242 7.99052   2
   0  29  -3-7.33452 9.41574  28
   0 -29  -3 12.7167 12.2326   3
   0 -29  -3 17.1620 6.17674  27
   0 -29  -3 11.1414 8.71564   4
   0  29  -3 2.84053 10.1870  31
   0  29  -2 4.01272 7.24976  21
   0 -29  -2 2.37543 9.12684  29
   0  29  -2 11.6673 7.35969  16
   0  29  -2 10.5599 6.02578  15
   0 -29  -2 7.22732 8.85546   4
   0 -29  -2 6.68232 11.9318   3
   0  29  -2-1.63662 8.30335   6
   0  29  -2 10.4474 9.42381  31
   0 -29  -2-1.41406 5.35786  27
   0 -29  -2-11.2182 7.47893   2
   0 -29  -1 89.8521 10.8701   4
   0  29  -1 84.2287 9.47109   6
   0  29  -1 93.4357 8.89915  16
   0  29  -1 96.4712 7.49090  15
   0 -29  -1 88.8492 8.32867   2
   0  29  -1 100.695 11.2798  31
   0  29  -1 80.8055 11.2954  26
   0 -29  -1 95.5873 8.12789  25
   0  29  -1 113.357 10.0834  21
   0 -29  -1 85.6326 11.6360  29
   0  29   0-2.18348 7.47873  21
   0  29   0 2.41007 5.04980  15
   0 -29   0-1.99026 10.1253  29
   0 -29   0 9.79663 7.69504  24
   0  29   0 0.50204 8.67347  26
   0 -29   0-1.08241 6.33435  25
   0 -29   0-0.62470 5.55261   2
   0  29   0 5.76524 8.10988  30
   0  29   0 5.56636 6.31294  16
   0 -29   1 95.8569 10.1556  24
   0  29   1 87.8272 9.68983  30
   0  29   1 80.2877 10.1286  26
   0 -29   1 82.7000 8.64850  25
   0  29   1 86.2639 7.84871  16
   0  29   1 88.3729 6.84715  15
   0  29   1 87.8119 9.60134  21
   0  29   2 6.82636 5.63030  16
   0 -29   2 2.42934 8.59435  24
   0  29   2 7.59617 7.18754  30
   0  29   2 19.2419 8.58103  26
   0 -29   2 0.41985 7.67710  25
   0  29   2 8.27401 8.04641  21
   0 -29   2 4.07528 8.20678   9
   0  29   2 6.43665 8.08205   8
   0 -29   2 7.94985 6.24096  17
   0  29   2-0.35076 6.64695  22
   0 -29   2 6.27598 6.02004   7
   0  29   3 33.9556 8.96480  21
   0  29   3 8.91323 8.13502   8
   0 -29   3 3.35721 8.70263   9
   0 -29   3 5.75049 6.17101  17
   0 -29   3 2.32111 6.60816   7
   0 -29   3 14.4738 9.89736  24
   0 -29   3 20.2509 8.99699  25
   0  29   3-2.30201 7.30035  30
   0  29   3 8.79814 8.29444  26
   0  29   3 5.43694 7.28077  22
   0 -30  -2 251.325 16.1159  29
   0 -30  -2 252.622 15.3903   4
   0 -30  -2 253.017 13.7670   2
   0 -30  -2 236.805 18.2426   3
   0  30  -2 282.279 14.0983  16
   0  30  -2 262.542 12.2110  15
   0  30  -2 236.075 13.6747  21
   0  30  -2 274.776 16.7435  31
   0  30  -2 229.622 14.8319   6
   0 -30  -2 240.814 11.9287  27
   0  30  -1 5.24526 7.61794  21
   0 -30  -1 0.57541 9.02423   4
   0  30  -1 7.90411 6.91746  16
   0  30  -1 1.14936 5.46403  15
   0  30  -1 16.4017 9.30136  31
   0  30  -1-0.47491 7.36937   6
   0 -30  -1-1.52775 6.70637   2
   0 -30  -1-10.8912 9.95408  29
   0 -30  -1 10.8065 6.56032  25
   0  30  -1 19.2976 10.0698  26
   0  30   0 346.280 13.9738  15
   0  30   0 337.812 15.3215  16
   0 -30   0 301.878 14.2686   2
   0 -30   0 344.705 19.2727  29
   0  30   0 330.060 16.9103  30
   0  30   0 308.128 17.5513  31
   0 -30   0 337.132 15.3033  25
   0 -30   0 334.194 16.2092  24
   0  30   0 309.514 16.2442  21
   0  30   0 313.786 17.3329  26
   0 -30   1 6.40959 7.13022  25
   0  30   1 3.49664 9.04350  26
   0  30   1-1.38776 6.11214  16
   0  30   1-0.46684 8.01415  21
   0  30   1 0.50681 7.56250  30
   0  30   1 6.70369 5.12770  15
   0 -30   1 12.7805 8.23938  24
   0 -30   1 30.1201 11.3840  29
   0  30   2 239.049 14.3288  21
   0 -30   2 288.472 14.8362   9
   0 -30   2 236.890 12.5991  17
   0  30   2 247.194 12.1445  16
   0 -30   2 252.260 12.5386   7
   0  30   2 234.314 13.8402  30
   0 -30   2 236.828 14.7662  24
   0 -30   2 262.274 14.0944  25
   0  30   2 260.410 14.6994   8
   0  30   2 242.790 14.6796  26
   0  31  -1 25.8457 8.39276   6
   0  31  -1 35.4780 7.88649  16
   0  31  -1 36.4724 6.13301  15
   0 -31  -1 43.1676 7.37677  25
   0  31  -1 27.2769 9.19928  30
   0 -31  -1 44.7024 11.2162  29
   0 -31  -1 17.7229 6.93015   2
   0  31  -1 22.5383 8.50584  21
   0 -31  -1 41.5143 10.2178   4
   0  31  -1 36.5871 10.2548  31
   0  31   0 10.3192 8.32087  21
   0  31   0-0.55299 5.22819  15
   0  31   0-8.78193 9.86632  26
   0 -31   0-2.00287 7.01760  25
   0  31   0-6.51744 8.28926  30
   0 -31   0-1.39216 10.7852  29
   0 -31   0 10.8310 6.23828   2
   0 -31   0 4.05062 8.16313  24
   0  31   0 3.18791 9.05708  31
   0  31   0 2.35928 6.96111  16
   0  31   1 39.4282 8.81400  30
   0 -31   1 48.8082 11.9875  29
   0 -31   1 31.0258 8.81389  24
   0 -31   1 34.8781 8.32542  25
   0  31   1 32.2405 9.79123  26
   0  31   1 40.1607 7.30923  16
   0  31   1 31.2058 8.87503  21
   1   0  -8 3.26151 5.89247   7
  -1   0  -8-5.12985 6.15620   7
  -1   0  -8 3.03006 6.93733  13
   1   0  -8 3.27363 7.13095  13
  -1   0  -8 8.19371 8.62051  25
   1   0  -8 2.23948 8.43820  25
   1   0  -8-3.23366 7.30148   1
  -1   0  -8-1.35438 7.18184   1
  -1   0  -8 3.12974 7.31412  30
   1   0  -8-4.97764 7.58686  30
   1   0  -8 18.0539 7.42757  19
  -1   0  -8 3.88524 6.75612  19
   1   0  -8 0.49555 8.85411   8
  -1   0  -8 4.57920 8.22333   8
   1   0  -7-1.57102 6.65121   1
   1   0  -7 0.82468 7.61030  25
  -1   0  -7 12.7441 8.26371  25
  -1   0  -7 3.57258 7.89703   5
   1   0  -7 9.92021 8.43468   5
   1   0  -7-7.31505 7.21657   8
  -1   0  -7 5.32705 7.05609   8
   1   0  -7 2.46327 6.07279  13
  -1   0  -7 10.2130 6.27993  13
  -1   0  -7-5.31069 6.42657  30
   1   0  -7-7.92357 6.67396  30
  -1   0  -7-1.71787 5.82493   7
   1   0  -7-0.60848 5.49631   7
   1   0  -7 1.71147 5.63036  19
  -1   0  -6-4.64217 5.40471   7
   1   0  -6 2.23477 5.24369   7
   1   0  -6 5.27836 5.60841  30
  -1   0  -6 7.17058 5.47224  30
  -1   0  -6 1.72737 4.73766   6
   1   0  -6 1.77882 6.84388   5
  -1   0  -6 0.81224 6.33511   5
  -1   0  -6-4.74710 5.58977   8
   1   0  -6 7.06389 5.71961   8
   1   0  -6 8.63939 5.37580  13
   1   0  -6 2.48483 4.99802  19
   1   0  -6-1.91324 5.16942   1
   1   0  -5 2.35147 4.43579  30
   1   0  -5 3.09230 5.57658   5
  -1   0  -5-2.15192 5.22951   5
   1   0  -5-2.32503 4.01857  10
  -1   0  -5 1.51715 4.20085  10
   1   0  -5 7.49656 4.20467  13
  -1   0  -5-5.45929 5.26320   7
   1   0  -5-10.7501 4.98649   7
   1   0  -5 2.73906 4.56058   1
  -1   0  -5 1.82854 4.25054   8
   1   0  -5-0.24850 4.54256   8
  -1   0  -4 0.16900 3.58374  10
  -1   0  -4 0.37079 1.82989  17
   1   0  -4 8.17731 3.69442   8
   1   0  -4-2.05974 3.42049  13
   1   0  -4 4.86102 3.57165   6
   1   0  -4 0.75097 4.42229   5
  -1   0  -4-0.62322 3.11501   6
  -1   0  -4-0.44337 3.94477   5
  -1   0  -4 0.68281 3.97046   7
  -1   0  -3-1.86623 3.17705  12
   1   0  -3 3.58957 2.83627  13
  -1   0  -3-0.35935 3.11307  10
   1   0  -3 0.30934 2.81299  10
   1   0  -3 1.16566 3.33414   7
  -1   0  -3-0.50076 3.63772   7
  -1   0  -3 1.47448 3.22433   5
   1   0  -3-1.35048 3.10515   6
   1   0  -3-0.67364 3.59930   5
  -1   0  -2 1.70205 1.27224  16
   1   0  -2-2.45831 3.10107   5
   1   0  -2-0.53606 2.86946   6
  -1   0  -2 1.77480 2.95018  10
   1   0  -2 0.89882 2.40063  10
  -1   0  -2-0.95154 3.12374   7
   1   0  -2-0.49638 2.90868   7
   1   0  -2 0.65192 2.47356  13
   1   0  -2 0.38208 3.22882  12
  -1   0  -2 0.62409 2.73117  12
   1   0  -2-0.16660 2.50075   3
  -1   0  -2-0.19721 2.83506   3
   1   0  -1-2.19154 2.40717  12
  -1   0  -1 0.53898 1.75603  12
   1   0  -1 0.14193 2.12906   1
   1   0  -1-4.13736 1.49948   2
   1   0  -1 0.11905 2.28551   5
  -1   0  -1 1.70766 1.71980  23
   1   0  -1 1.04348 1.77006  10
  -1   0  -1 1.66541 2.02601  10
   1   0  -1-0.61557 1.79089  19
  -1   0  -1-1.40435 2.60966   7
   1   0  -1-0.14060 2.22762   7
   1   0  -1-0.38039 1.66227   3
  -1   0  -1-1.13017 2.16971   3
   1   0  -1-1.23342 2.00246  13
  -1   0  -1 1.68485 2.15235  14
  -1   0   1-4.13229 2.43216   6
   1   0   1 0.18067 1.55768  12
  -1   0   1 1.16534 2.15569  12
   1   0   1 4.02204 2.91975   7
   1   0   1 0.44614 2.62860  10
  -1   0   1 0.23838 2.15351  10
   1   0   1 2.47399 2.14309  14
  -1   0   1 0.32203 1.99736  13
   1   0   1 1.14563 2.10999  28
   1   0   1 1.06311 2.07508  23
   1   0   1-0.12372 1.90116  18
   1   0   1 1.60276 2.28601   3
  -1   0   1 0.66105 1.83258   3
  -1   0   2 0.32814 2.32447  16
  -1   0   2-0.35966 3.35216  10
   1   0   2 2.71262 3.85173  10
  -1   0   2 3.17695 2.83343   3
   1   0   2-3.61655 3.35469   3
  -1   0   2 4.80005 3.39812  28
   1   0   2 2.18751 3.15119  28
   1   0   2 3.65549 2.43182  23
  -1   0   2 1.08167 2.67942  12
   1   0   2 0.13230 2.30251  12
  -1   0   2 1.96931 2.50334   6
   1   0   2-2.14753 2.83075  14
   1   0   3 1.18188 3.55948   3
  -1   0   3-3.17820 3.54787   3
   1   0   3 0.78985 2.50860  23
  -1   0   3 0.48896 2.14524  16
   1   0   3-2.10328 4.24098  10
  -1   0   3 0.46622 2.99551  12
   1   0   3-1.00234 2.59746  12
   1   0   3-0.94278 2.98376  14
   1   0   3 2.34844 3.38794  28
   1   0   4 1.00803 4.52539   3
  -1   0   4-4.33932 2.58926  23
  -1   0   4 3.19676 2.28965  16
   1   0   4-1.21552 4.19861  28
  -1   0   4-1.78744 4.42674  28
  -1   0   4 3.14737 3.57039  12
   1   0   5 1.01682 3.54685  23
  -1   0   5-1.46128 5.54610  28
   1   0   5 2.70429 5.09947  28
   1   0   5 5.75380 4.30530  14
  -1   0   5-2.59568 5.99420   3
   1   0   5 4.88300 6.05845   3
   1   0   5-0.18841 3.70538  12
  -1   0   5 1.47917 4.07461  12
   1   0   6 7.45451 5.09356  14
  -1   0   6 1.43083 4.58681  14
   1   0   6 5.11451 6.08806  29
  -1   0   6 0.73818 5.84164  29
  -1   0   6 7.66880 3.78737  23
  -1   0   6 3.37480 4.68119  12
   1   0   6 3.50873 4.37923  12
   1   0   6-1.85135 7.58610   3
  -1   0   6-5.20357 7.48373   3
  -1   0   6-4.49757 6.84502  28
   1   0   6-3.13569 6.28220  28
  -1   0   7 0.61619 5.50465  12
   1   0   7-6.76703 7.60252  28
  -1   0   7-14.5966 8.05823  28
   1   0   7-5.86758 7.23032  29
  -1   0   7 5.49281 7.16843  29
   1   0   7 0.55599 8.49735  31
  -1   0   7 11.3861 9.05648  31
   1   0   7 1.17635 9.27192   3
  -1   0   7 14.8777 9.10705   3
   1   0   7 2.59816 5.86129  18
  -1   0   7-5.92919 5.46297  14
   1   0   7 8.45654 5.83356  14
  -1   0   8-4.17479 8.87753  28
   1   0   8 12.0944 11.7305   3
  -1   0   8 11.1380 10.9438   3
  -1   0   8-5.30917 10.0439  31
   1   0   8 1.85213 9.39644  31
   1   0   8 9.05627 6.70113  18
  -1   0   8-0.36493 6.45395  18
   1   0   8 4.06521 6.38249  14
  -1   0   8 1.21577 5.87117  14
   1   0   8 13.9011 9.01098  29
  -1   0   8-9.30059 8.87983  29
   1  -1  -8 7.60151 7.24262  13
  -1   1  -8 11.6680 7.31512  13
   1   1  -8 12.5054 7.41684  13
  -1  -1  -8 10.3086 6.91978  13
   1  -1  -8 17.9686 6.23436   7
  -1  -1  -8 5.99120 6.56938   7
   1   1  -8 21.4804 6.43674   7
  -1   1  -8 27.7387 6.73417   7
  -1  -1  -8 19.5982 9.18286  25
   1  -1  -8 10.6604 8.78401  25
   1  -1  -8 5.57855 7.92536  30
   1   1  -8 20.3293 8.26922  30
  -1  -1  -8 11.6137 7.70339  30
   1  -1  -8 20.0213 8.90956   8
   1   1  -8 12.5902 8.62033   8
  -1  -1  -8 19.3909 8.66246   8
  -1   1  -8 21.3718 8.49269   8
  -1   1  -8 13.5477 7.56924  30
  -1  -1  -8 10.4030 6.72297  19
  -1   1  -8 12.4973 7.05662  19
   1  -1  -8 6.62695 6.97387  19
   1   1  -8 6.17598 7.24313  19
  -1  -1  -8 7.18661 7.68055   1
   1   1  -8 27.7807 8.14170   1
  -1   1  -8 26.7740 8.04691   1
   1  -1  -8 21.1760 8.10351   1
  -1   1  -8 18.9530 8.60645  25
   1   1  -8 18.4230 8.43359  25
  -1   1  -7 66.9747 8.07342  30
  -1  -1  -7 58.8780 7.90755  30
   1   1  -7 56.4050 7.99845  30
  -1   1  -7 54.2547 8.87885  25
  -1  -1  -7 47.9707 8.79703  25
   1   1  -7 59.4909 8.51797  25
   1  -1  -7 61.9393 7.87853  30
   1   1  -7 83.9224 8.41215   1
   1  -1  -7 56.1664 7.73543   1
  -1   1  -7 43.6062 8.90786   5
   1   1  -7 54.9709 9.74438   5
  -1  -1  -7 66.3805 7.01301  13
   1   1  -7 56.6977 7.66003  13
  -1   1  -7 68.1829 7.12355  13
   1  -1  -7 57.2847 7.38565  13
   1  -1  -7 60.8292 7.19410  19
   1   1  -7 51.5382 6.92674  19
   1   1  -7 80.2725 8.53039   8
  -1  -1  -7 64.2815 8.17009   8
   1  -1  -7 75.7092 8.85887   8
  -1   1  -7 62.0539 7.90329   8
  -1   1  -7 56.4287 6.97534   7
   1  -1  -7 65.9596 7.11901   7
  -1  -1  -7 62.6639 7.52651   7
   1   1  -7 73.0156 6.93004   7
   1   1  -6 21.6457 6.01762   8
  -1  -1  -6 29.6564 6.05455   8
  -1   1  -6 27.1963 6.07787   8
   1  -1  -6 19.4673 6.35675   8
  -1   1  -6 32.6952 7.09150   5
  -1  -1  -6 25.2051 7.06361   5
  -1   1  -6 27.9460 5.40850   6
   1  -1  -6 21.2584 7.22582   5
   1   1  -6 18.9538 6.84462   5
  -1  -1  -6 21.1999 6.15987   7
  -1   1  -6 27.9827 5.62209   7
   1  -1  -6 17.6977 5.90441   7
   1   1  -6 33.2573 5.51434   7
   1  -1  -6 45.0855 6.50700  30
  -1  -1  -6 21.1389 5.97425  30
   1   1  -6 22.4959 5.93952  30
  -1   1  -6 24.6863 7.22762  25
   1  -1  -6 25.1059 6.01883   1
   1   1  -6 27.8012 5.84540   1
   1  -1  -6 30.6852 5.74472  13
   1   1  -6 27.3984 5.59359  13
   1   1  -6 36.7772 5.49358  19
   1  -1  -6 27.0833 5.31154  19
  -1  -1  -5 196.380 7.26388  17
  -1  -1  -5 222.110 9.89333   8
   1   1  -5 223.792 9.98981   8
   1  -1  -5 213.221 10.1092   8
  -1  -1  -5 185.155 10.1015   7
   1   1  -5 205.697 9.60934   7
   1  -1  -5 204.916 9.91268   7
  -1   1  -5 215.067 9.94201   7
   1  -1  -5 213.447 10.1319  30
   1  -1  -5 204.156 9.86436   1
   1   1  -5 213.894 9.79802   1
   1  -1  -5 215.036 9.60290  13
   1   1  -5 214.302 9.61930  13
   1  -1  -5 234.330 9.62244  19
  -1  -1  -5 214.064 9.59274  10
   1  -1  -5 217.916 9.41035  10
  -1  -1  -5 208.016 9.08072   6
  -1  -1  -5 198.996 10.5703   5
   1   1  -5 209.116 10.9987   5
  -1   1  -5 196.357 10.4025   5
   1  -1  -5 201.559 11.0837   5
   1  -1  -4 69.2529 5.17696  30
  -1   1  -4 51.3794 5.25766   7
  -1   1  -4 66.9486 4.85755   6
  -1  -1  -4 71.6372 5.84683   7
  -1   1  -4 75.9147 4.91459  10
  -1  -1  -4 76.2437 5.11759  10
  -1  -1  -4 72.7774 5.17381   8
   1  -1  -4 75.9453 5.47297   8
   1   1  -4 74.6847 5.12521  13
  -1   1  -4 65.3764 3.21976  17
  -1  -1  -4 60.2006 3.35229  17
  -1   1  -4 65.5023 5.51062   5
  -1  -1  -4 72.7142 4.46292   6
   1  -1  -4 72.8981 5.96140   5
   1   1  -4 82.0016 6.04808   5
  -1   1  -3 312.223 10.5613  17
   1  -1  -3 304.234 11.2861  13
   1  -1  -3 328.965 11.6621   8
  -1   1  -3 317.434 10.5832  16
   1  -1  -3 298.219 11.9991   5
   1   1  -3 312.676 11.8522   6
  -1  -1  -3 299.123 11.8121   5
   1   1  -3 318.313 11.9961   5
  -1  -1  -3 310.954 12.2642   7
  -1  -1  -3 310.232 11.1240   6
  -1   1  -3 294.243 11.7008   7
   1   1  -3 298.989 11.4744   7
   1  -1  -3 310.768 11.9273   7
  -1   1  -3 335.106 11.4305  10
   1   1  -3 326.444 11.1961  10
   1  -1  -3 316.184 11.3302  10
  -1  -1  -3 315.297 11.6332  10
   1  -1  -3 304.428 11.4977   3
  -1  -1  -3 312.316 11.7567   3
  -1   1  -3 305.227 11.4301  12
   1   1  -3 303.484 11.7127  12
  -1   1  -2 111.343 4.87365  10
  -1  -1  -2 108.847 5.40797  10
   1   1  -2 106.417 4.62872  10
   1  -1  -2 107.995 5.04527  10
  -1  -1  -2 105.269 5.38571   3
   1  -1  -2 108.351 5.00291   3
   1  -1  -2 111.919 5.02609   8
  -1   1  -2 105.235 4.80678  12
   1   1  -2 101.859 5.16397  12
  -1   1  -2 115.261 4.36927  17
  -1   1  -2 110.684 4.04774  16
   1   1  -2 102.467 5.20409   6
  -1  -1  -2 109.840 5.19877   5
   1  -1  -2 101.692 5.38452   5
  -1  -1  -2 102.406 4.53281  23
   1  -1  -2 109.688 4.83187  13
   1  -1  -2 106.295 4.98301   1
  -1  -1  -2 111.594 5.78078   7
   1   1  -2 100.130 4.89803   7
   1  -1  -2 103.469 5.41280   7
  -1   1  -2 104.792 5.39422   7
   1   1  -1 373.672 12.5555  12
   1  -1  -1 359.585 12.8693   5
   1   1  -1 375.072 12.8680   6
  -1  -1  -1 386.256 12.5125   5
  -1  -1  -1 382.149 12.5140  23
  -1   1  -1 401.947 12.5337  23
  -1   1  -1 396.247 12.4910  10
  -1  -1  -1 370.028 12.7838  10
   1   1  -1 381.595 12.4060  19
   1  -1  -1 400.990 12.5014  19
   1  -1  -1 370.345 12.0709  17
  -1   1  -1 357.002 12.6366   7
   1   1  -1 360.419 12.3541   7
  -1  -1  -1 374.048 12.5282  14
   1  -1  -1 376.601 12.5411   1
   1   1  -1 375.031 12.5356   1
   1   1  -1 374.499 12.1132   2
  -1   1  -1 383.875 12.3253  12
   1  -1  -1 364.544 12.5443  13
   1   1  -1 378.117 12.5540  13
  -1  -1  -1 393.627 12.7718   3
   1  -1  -1 374.613 12.5086   3
   1  -1  -1 390.069 12.6432  30
   1  -1  -1 393.325 12.6372   8
  -1   1  -1 386.064 12.5170  28
   1   1  -1 385.649 12.1544  27
   1   1  -1 368.428 12.7287  28
   1  -1   0 67.6387 2.31253  25
   1  -1   0 61.3431 2.46847  11
   1  -1   0 63.1426 2.53728   4
   1   1   0 59.7817 2.55838   9
  -1  -1   1 398.973 12.9551  28
   1  -1   1 389.701 12.7349  28
   1   1   1 380.688 12.6204  12
  -1   1   1 365.782 12.8330  12
  -1   1   1 389.333 13.0025   5
  -1  -1   1 385.069 13.1045   6
   1  -1   1 407.422 12.7680  23
   1  -1   1 393.872 12.7966  10
  -1  -1   1 372.832 12.5580  10
   1   1   1 409.329 12.9848  29
   1   1   1 387.059 12.4334  21
  -1   1   1 381.549 12.6900  19
   1   1   1 387.158 12.7337  18
  -1  -1   1 380.509 12.7438   7
   1  -1   1 381.085 13.0719   7
   1   1   1 378.503 12.7536  14
   1  -1   1 378.534 12.8441  14
  -1   1   1 369.099 12.7689   1
   1  -1   1 390.300 12.8823   3
   1   1   1 397.767 13.1766   3
  -1   1   1 388.625 12.8885   3
  -1  -1   1 402.035 12.8279  16
  -1   1   1 382.457 12.7221  13
  -1  -1   1 387.436 12.7282  12
   1  -1   1 394.637 12.5444  12
   1  -1   2 114.750 5.58512  10
  -1  -1   2 109.961 5.17300  10
   1  -1   2 115.509 4.84289  23
   1   1   2 112.541 4.81672  23
   1   1   2 112.411 5.00072  14
  -1  -1   2 111.022 4.69240  16
  -1  -1   2 118.422 5.66441  28
   1  -1   2 114.960 5.22716  28
  -1   1   2 112.278 5.06032   6
   1   1   2 110.196 4.79648  12
   1  -1   2 111.861 4.67712  12
  -1  -1   2 110.719 4.94585  12
   1  -1   2 98.4675 5.77267   7
   1   1   2 111.402 5.58081   3
  -1   1   2 114.332 5.56716   3
   1  -1   2 105.088 5.36657   3
  -1  -1   2 111.083 5.10092   3
  -1   1   2 111.104 5.21139  12
  -1  -1   3 328.129 12.2519   3
  -1   1   3 342.225 12.6148   3
   1  -1   3 341.445 12.5186   3
   1   1   3 333.281 12.7702   3
   1  -1   3 348.272 11.6572  12
  -1   1   3 330.552 12.0022  12
   1   1   3 328.136 11.7328  12
  -1  -1   3 354.504 11.9143  12
   1  -1   3 328.260 12.5921  10
  -1  -1   3 314.594 12.2503  10
  -1   1   3 305.208 11.3353  16
  -1  -1   3 335.496 11.4333  16
   1   1   3 324.863 11.6030  23
   1  -1   3 334.536 11.6881  23
  -1   1   3 315.920 11.1768  23
   1   1   3 308.536 11.7583  14
   1   1   3 336.475 12.3583  28
   1  -1   3 342.974 12.2300  28
   1  -1   4 68.6629 5.97281   3
   1   1   4 60.6592 6.21726   3
  -1  -1   4 72.2265 4.72923  12
  -1   1   4 60.4517 4.67265  12
   1  -1   4 64.2753 4.39402  12
  -1  -1   4 63.9446 4.00548  23
   1   1   4 62.7008 4.28729  23
  -1   1   4 63.8120 3.76355  23
  -1  -1   4 68.4608 3.82397  16
  -1   1   4 69.8302 3.70789  16
   1  -1   4 47.9135 5.90455  10
   1  -1   4 76.0896 5.69499  28
   1   1   4 72.8698 5.76009  28
  -1  -1   4 66.1795 5.63060  28
  -1   1   4 63.1720 5.76574  28
   1   1   5 167.132 6.06047  21
   1   1   5 202.930 10.0895  29
  -1   1   5 203.450 9.83048  29
   1  -1   5 188.632 8.86297  14
   1   1   5 227.012 8.99235  14
   1  -1   5 200.641 8.42803  23
  -1   1   5 208.845 8.96432  12
  -1  -1   5 206.385 8.87538  12
   1  -1   5 216.743 8.66043  12
   1   1   5 205.302 8.63932  12
   1   1   5 202.224 9.93686  28
   1  -1   5 189.449 9.85408  28
  -1  -1   5 205.144 10.3834  28
  -1   1   5 213.003 10.3509  28
   1   1   5 191.130 10.9108   3
   1  -1   5 198.265 10.5755   3
  -1   1   5 182.424 10.5286   3
  -1  -1   5 200.204 10.4451   3
   1   1   6 21.0205 5.23334  18
  -1  -1   6 28.9631 7.69459   3
  -1   1   6 26.0121 8.11250   3
   1  -1   6 19.1436 7.89287   3
   1   1   6 25.9056 8.38419   3
   1  -1   6 32.0072 5.65770  14
   1   1   6 26.5824 5.13709  14
  -1   1   6 9.41193 4.66835  14
   1  -1   6 12.9885 6.34808  28
  -1   1   6 29.8631 7.23389  28
  -1  -1   6 14.7316 6.94533  28
   1   1   6 11.3389 6.55731  28
   1  -1   6 20.4614 4.60681  23
  -1   1   6 28.2485 3.92942  23
  -1  -1   6 27.6450 4.25021  23
  -1  -1   6 24.7807 6.24442  29
   1  -1   6 34.0503 6.45810  29
   1   1   6 29.7194 6.46699  29
  -1   1   6 24.9835 6.27326  29
   1  -1   6 29.1208 4.96062  12
  -1   1   6 30.9619 5.39904  12
   1   1   6 20.9190 4.86259  12
  -1  -1   6 25.1473 5.10175  12
  -1  -1   6 21.0081 7.60683  31
   1  -1   6 16.2919 7.39495  31
   1   1   7 74.5434 9.89034  31
   1  -1   7 51.9924 9.39167  31
  -1   1   7 60.0605 9.99546  31
  -1  -1   7 46.9035 9.60287  31
   1   1   7 57.8183 6.34029  12
  -1   1   7 48.6836 6.71366  12
  -1   1   7 38.9007 8.73280  28
   1  -1   7 44.6262 8.27815  28
  -1  -1   7 57.7330 8.94842  28
   1   1   7 46.6624 8.17827  28
   1  -1   7 59.7588 8.41171  29
  -1   1   7 67.4549 8.72487  29
   1   1   7 61.1368 8.59687  29
  -1  -1   7 68.8998 8.69789  29
   1   1   7 42.4092 10.7099   3
  -1   1   7 61.1559 10.8477   3
   1  -1   7 47.5736 10.4378   3
  -1  -1   7 62.6143 10.1415   3
   1   1   7 64.1086 7.00655  18
   1  -1   7 59.1462 7.01614  18
   1   1   7 56.9805 6.74586  14
   1  -1   7 68.0010 6.93991  14
  -1  -1   7 53.6567 6.57070  14
  -1   1   7 65.8979 6.35246  14
   1   1   8-8.18341 8.58021  28
  -1   1   8-0.52109 8.68930  28
  -1   1   8 7.30165 10.9099   3
   1  -1   8 15.3217 11.5556   3
  -1  -1   8 16.2722 10.7877   3
   1   1   8 2.14983 11.7064   3
   1  -1   8 6.04695 9.22138  31
  -1  -1   8 16.4342 10.1350  31
  -1   1   8 4.05585 9.83620  31
   1   1   8 3.12043 9.70084  31
  -1   1   8 16.6563 6.69669  18
   1   1   8 30.6611 7.38773  18
   1  -1   8 23.4573 6.91646  18
   1   1   8 10.5256 6.42147  14
   1  -1   8 7.31469 6.71766  14
  -1  -1   8 6.36684 6.35141  14
  -1   1   8 16.5311 9.09105  29
   1  -1   8 9.78207 8.40019  29
  -1  -1   8 7.55728 8.23307  29
   1   1   8 0.58441 8.60884  29
   1   2  -8 44.0708 8.99951   8
  -1  -2  -8 47.4460 9.33347   8
   1  -2  -8 39.3560 9.55658   8
  -1   2  -8 25.3166 8.31958   8
  -1   2  -8 44.3316 8.48846  30
  -1  -2  -8 40.1272 8.30435   1
  -1   2  -8 32.3483 7.88085   1
   1   2  -8 37.9338 8.51989   1
   1  -2  -8 28.0050 8.46479   1
   1   2  -8 46.0422 8.85375  25
  -1   2  -8 42.5920 9.09632  25
  -1   2  -8 28.0193 9.61710   5
   1   2  -8 33.2805 9.99845   5
   1  -2  -8 35.5257 7.61574  13
   1   2  -8 43.9404 7.62088  13
  -1   2  -8 46.2867 7.94366  13
  -1  -2  -8 49.0768 7.44197  13
  -1   2  -8 42.5210 6.81354   7
   1  -2  -8 39.0958 6.96541   7
   1   2  -8 52.4276 6.64041   7
  -1  -2  -8 43.4080 7.50364   7
  -1  -2  -8 42.4660 8.72031  30
   1  -2  -8 34.3562 8.91253  30
   1   2  -8 55.8849 8.93060  30
   1   2  -8 39.6155 7.81336  19
  -1   2  -8 38.1432 7.36249  19
  -1  -2  -8 47.9789 7.72383  19
   1  -2  -8 33.8002 7.41560  19
  -1  -2  -8 40.8434 9.74667  25
   1  -2  -8 37.3014 9.62399  25
   1  -2  -7 23.8192 6.11672  19
   1   2  -7 21.2496 6.37959  19
  -1   2  -7 22.1892 6.76522  30
   1   2  -7 32.3350 7.20393  30
   1  -2  -7 24.3801 7.36259  30
  -1  -2  -7 32.6355 7.31925  30
  -1   2  -7 32.0996 8.33770  25
   1   2  -7 19.7578 7.58765  25
  -1   2  -7 31.8736 8.14248   5
   1   2  -7 23.5783 8.88574   5
   1   2  -7 19.1106 6.75107  13
   1  -2  -7 20.6206 6.46770  13
  -1  -2  -7 17.6071 5.72068  13
  -1   2  -7 28.9761 6.53916  13
  -1   2  -7 24.4087 6.97998   8
  -1  -2  -7 20.1194 7.62167   8
   1   2  -7 21.4470 7.33171   8
   1  -2  -7 20.3654 7.81990   8
   1  -2  -7 25.8165 6.95582   1
  -1  -2  -7 26.7939 6.76627   1
   1   2  -7 25.6730 6.97221   1
   1  -2  -7 17.6855 6.25978   7
   1   2  -7 29.1636 5.78088   7
  -1  -2  -7 10.0854 6.61864   7
  -1   2  -7 19.3303 5.87155   7
   1  -2  -6 39.6409 5.39229  19
   1   2  -6 43.6097 5.92254  19
  -1  -2  -6 45.7804 6.27729  30
   1   2  -6 53.7136 6.47230  30
   1   2  -6 38.3053 7.19535  25
  -1   2  -6 42.8093 7.51817  25
   1  -2  -6 43.3847 6.40341  30
   1  -2  -6 33.8633 5.85200  13
   1   2  -6 50.7506 6.34462  13
  -1  -2  -6 41.3478 5.60257  13
  -1   2  -6 45.2592 7.10373   5
   1   2  -6 40.6045 7.42665   5
  -1  -2  -6 35.9687 7.26173   5
  -1   2  -6 41.8193 5.86158   6
   1  -2  -6 36.9962 7.63735   5
   1  -2  -6 46.3842 6.93911   8
  -1  -2  -6 50.4439 6.76271   8
   1   2  -6 44.6294 6.50103   8
  -1   2  -6 51.0798 6.44055   8
   1   2  -6 56.4188 5.75204   7
  -1  -2  -6 33.1339 6.72361   7
  -1   2  -6 42.7202 5.79840   7
   1  -2  -6 32.5723 6.36041   7
   1  -2  -6 44.6576 5.65675  10
  -1  -2  -6 49.5247 6.11536  10
   1  -2  -6 46.9580 6.51522   1
   1   2  -6 45.1997 6.56947   1
  -1  -2  -5 20.3618 4.61987  10
   1  -2  -5 19.9578 4.54217  10
  -1  -2  -5 19.2748 4.74870   8
   1  -2  -5 19.1552 5.10536   8
   1  -2  -5 16.2027 4.78477  30
  -1  -2  -5 20.2151 4.91661  30
   1  -2  -5 18.5992 4.15328  19
  -1  -2  -5 16.3889 2.12553  17
  -1   2  -5 13.2744 5.70313  25
   1  -2  -5 24.4065 4.49153  13
   1   2  -5 18.9149 4.79728  13
   1  -2  -5 14.3514 4.64118   1
   1  -2  -5 13.1044 5.13956   7
  -1   2  -5 13.9612 4.47908   7
   1   2  -5 13.5668 4.20706   7
  -1  -2  -5 15.1425 5.47430   7
  -1  -2  -5 11.0649 5.67816   5
   1   2  -5 22.0675 5.58455   5
   1   2  -5 18.5554 5.28971   6
  -1   2  -5 22.3681 4.76433   6
  -1  -2  -5 18.4813 3.78382   6
   1  -2  -5 6.48311 5.87029   5
  -1   2  -5 13.1290 5.03003   5
  -1  -2  -4 58.8670 4.95051   8
   1  -2  -4 60.5456 4.99676   8
   1  -2  -4 58.7939 4.88262   3
  -1  -2  -4 56.5469 5.13792   3
  -1  -2  -4 56.8926 4.89233  10
  -1   2  -4 49.7189 4.99698  12
   1   2  -4 55.3918 5.32470  12
  -1   2  -4 56.0871 4.70751   6
  -1  -2  -4 57.8524 5.82646   7
  -1   2  -4 61.0080 5.00354   7
   1  -2  -4 60.8409 4.81046   1
   1  -2  -4 53.0757 5.94738   5
  -1  -2  -4 58.1706 4.01162   6
  -1  -2  -4 53.5395 5.50819   5
   1   2  -4 59.4505 5.35464   5
   1  -2  -4 68.4604 5.38791  30
   1  -2  -4 68.2012 4.45607  19
   1  -2  -3 35.3069 3.87274  30
  -1  -2  -3 24.6575 3.76795  10
   1  -2  -3 22.7120 3.54881  10
  -1  -2  -3 31.1505 3.47874   8
   1  -2  -3 34.3014 3.96145   8
   1  -2  -3 30.8082 3.37289  13
  -1   2  -3 29.5016 2.25431  17
  -1   2  -3 32.7932 2.51782  16
  -1  -2  -3 28.4412 2.69783   6
  -1  -2  -3 28.1706 4.08440   5
   1  -2  -3 28.2898 4.29063   5
   1   2  -3 30.6547 4.01353   6
  -1   2  -3 27.2120 3.75500   7
   1   2  -3 23.0966 3.24137   7
   1  -2  -3 28.6355 4.43114   7
  -1  -2  -3 30.3025 4.40599   7
   1  -2  -3 25.2057 3.42699   1
   1   2  -3 31.3505 3.83458  12
  -1   2  -3 32.1968 3.63239  12
   1  -2  -3 29.4603 3.64619   3
  -1  -2  -3 28.4867 3.90277   3
  -1  -2  -2 259.083 8.64772  23
  -1  -2  -2 239.291 9.34854  10
   1  -2  -2 237.910 9.15572  10
   1  -2  -2 249.295 8.74196  19
   1  -2  -2 236.458 9.09276   8
  -1  -2  -2 263.695 8.94456   8
   1   2  -2 237.053 8.99751  12
  -1   2  -2 253.167 8.41755  17
  -1   2  -2 243.287 8.74008  12
   1  -2  -2 252.255 8.87161  13
   1   2  -2 245.820 8.74192   7
  -1   2  -2 251.928 9.15516   7
  -1   2  -2 229.664 9.13207  28
   1   2  -2 222.307 9.47553  28
   1  -2  -2 243.240 9.27821  30
   1  -2  -2 242.682 8.91080   1
   1   2  -2 233.773 9.36842   6
  -1  -2  -2 245.103 9.20415   5
   1  -2  -2 244.150 9.65221   5
  -1  -2  -2 239.006 9.25458   3
   1  -2  -2 235.768 9.07823   3
  -1  -2  -1 102.163 3.97052  30
   1  -2  -1 96.2147 4.41001  30
  -1  -2  -1 97.6369 4.32226  29
   1   2  -1 96.9695 3.31415  27
  -1   2  -1 93.3085 4.12598  28
   1   2  -1 96.3071 4.45730  28
   1  -2  -1 95.1257 4.11647   1
   1   2  -1 93.7546 3.98494   1
  -1   2  -1 93.5611 4.44705  25
   1   2  -1 90.0231 3.91971  25
   1  -2  -1 107.674 4.11285  19
  -1  -2  -1 95.8866 3.94961   8
   1  -2  -1 99.9620 4.53670   8
  -1   2  -1 101.349 3.84784  17
  -1  -2  -1 90.8685 3.99251  18
   1   2  -1 95.4406 4.22536  16
  -1   2  -1 100.309 3.97558   7
   1   2  -1 95.6020 3.58375   7
   1   2  -1 90.6032 4.61079   6
  -1  -2  -1 89.6775 4.04694  14
   1   2  -1 98.2948 4.12353  13
  -1   2  -1 96.2932 3.75541  12
   1   2  -1 97.1243 3.97262  12
  -1  -2  -1 94.2051 4.59151   3
   1  -2  -1 95.1936 4.40277   3
   1  -2   0 139.703 4.55516  23
  -1  -2   0 121.970 4.76766  24
  -1   2   0 132.407 4.52083  23
   1  -2   0 134.754 4.56027   9
  -1   2   0 138.459 4.76886   4
   1  -2   0 128.332 4.82896   4
  -1  -2   0 133.154 4.82367  21
   1   2   0 124.997 4.90839  21
   1  -2   0 137.573 4.70169  17
  -1   2   0 137.644 4.65991  17
  -1   2   0 136.117 4.60610   9
   1   2   0 137.952 4.92566   9
  -1  -2   0 129.778 4.79360   9
   1   2   0 137.023 4.73785  16
  -1  -2   0 133.425 4.68020  16
  -1   2   0 127.796 4.70050  11
   1  -2   0 129.865 4.77832  11
  -1   2   0 134.060 4.51450  14
  -1   2   0 129.607 4.73357  15
   1  -2   0 133.392 4.51307  14
  -1   2   0 136.149 4.75448   2
   1  -2   0 140.649 4.81109   2
  -1   2   0 131.370 4.45385  26
   1   2   0 134.451 4.64827  26
  -1  -2   0 129.807 4.57537  26
  -1   2   0 132.174 4.69791  27
  -1  -2   0 134.101 4.82407   6
  -1  -2   1 91.2772 4.29005  28
   1   2   1 88.0110 5.02534   3
  -1   2   1 87.3422 4.45786   3
  -1   2   1 90.9498 4.46716   5
   1   2   1 97.8224 3.95309   5
   1  -2   1 88.0250 3.94174  23
   1  -2   1 93.8649 3.97176  10
   1   2   1 95.2914 3.59235  21
  -1   2   1 94.6758 3.78950  19
   1   2   1 89.9382 3.88675  18
  -1  -2   1 94.5257 3.82629  12
  -1   2   1 90.2270 3.91840  13
  -1  -2   1 94.4444 4.04583  16
  -1  -2   1 85.9681 4.47879   6
   1  -2   1 76.6173 4.08360   7
  -1  -2   1 92.1754 3.71179   7
  -1   2   1 91.6315 3.93625   1
   1   2   1 93.6724 4.47755  29
  -1   2   1 92.5934 4.03564  29
  -1   2   1 99.6195 4.13984  30
  -1  -2   1 91.5788 4.63678  31
   1  -2   1 92.1939 4.19674  31
  -1   2   1 96.1020 4.03548   8
  -1   2   2 255.210 9.44479   5
  -1   2   2 243.453 8.96453   6
   1  -2   2 223.593 8.82540  23
  -1   2   2 239.296 8.22456  23
  -1   2   2 263.453 9.66414   3
   1   2   2 247.930 9.88907   3
  -1  -2   2 252.497 8.89801  10
   1  -2   2 240.081 9.12783  10
  -1  -2   2 249.616 9.00762   3
   1  -2   2 239.324 9.26996   3
  -1  -2   2 240.253 7.93305  17
   1   2   2 252.884 8.90306  18
  -1  -2   2 254.247 8.81377  16
  -1  -2   2 245.988 9.32150   7
   1  -2   2 237.332 9.67955   7
  -1  -2   2 249.107 8.90494  12
   1  -2   2 262.100 8.70586  12
  -1   2   2 242.215 9.22093  12
   1   2   2 242.327 8.90848  12
   1   2   2 251.808 8.82664  14
  -1   2   2 260.732 9.26760  29
   1   2   2 260.927 9.49389  29
   1  -2   2 254.031 9.20694  28
  -1  -2   2 261.710 9.49707  28
   1  -2   3 23.5055 4.50379   7
   1  -2   3 23.0018 3.14852  23
   1  -2   3 23.0959 4.01906  10
  -1  -2   3 21.0997 3.83516  10
   1   2   3 25.8504 3.10922  14
   1  -2   3 21.9041 3.68870  28
  -1   2   3 25.7327 2.61851  16
  -1  -2   3 24.8627 2.73458  16
   1   2   3 24.1027 3.90695  29
  -1   2   3 21.3119 3.69690  29
  -1  -2   3 26.7970 3.61945   3
   1  -2   3 30.3223 3.99970   3
  -1   2   3 23.9208 4.50912   3
   1   2   3 25.3194 4.58106   3
  -1  -2   3 28.5561 3.21730  12
   1  -2   3 27.2322 3.00049  12
  -1   2   3 24.1310 3.66602  12
   1   2   3 22.2776 3.07030  12
  -1   2   3 27.8188 2.24155  23
   1   2   4 65.3553 5.57737  29
  -1   2   4 56.9890 3.41928  16
  -1   2   4 58.9177 6.29421   3
   1   2   4 59.1592 6.47710   3
   1  -2   4 51.4246 5.47495   3
  -1  -2   4 58.8137 5.26868   3
  -1   2   4 66.9922 4.82396  12
   1  -2   4 57.7971 4.31741  12
  -1  -2   4 63.1437 4.54974  12
   1  -2   4 45.1948 5.88881  10
  -1  -2   4 55.6753 5.68574  28
   1   2   4 64.0419 5.67830  28
  -1   2   4 54.2828 5.67346  28
   1  -2   4 56.6570 5.44742  28
  -1   2   4 53.9012 3.37169  23
   1   2   5 18.7175 4.32750  18
  -1   2   5 17.7786 6.00416  28
   1   2   5 15.4458 5.55102  28
  -1  -2   5 7.87806 5.77885  28
   1  -2   5 5.89093 5.25750  28
  -1   2   5 18.1752 2.63944  16
  -1  -2   5 15.1025 3.57659  23
  -1   2   5 22.8629 3.17136  23
   1  -2   5 24.2240 4.13647  23
  -1   2   5 7.35603 6.47392   3
   1  -2   5 19.7255 5.99156   3
  -1  -2   5 24.1998 5.78937   3
   1   2   5 14.7070 6.65478   3
   1  -2   5 15.9357 6.38908  31
  -1   2   5 7.91281 4.20751  12
   1   2   5 18.7857 4.23007  12
  -1  -2   5 15.6374 4.06461  12
   1  -2   5 16.2163 3.97786  12
  -1   2   5 23.0968 5.29193  29
   1   2   5 12.2979 5.35362  29
   1   2   5 22.6845 4.35699  14
   1  -2   5 7.49764 4.22591  14
  -1   2   5 16.5674 3.93055  14
   1   2   6 54.5727 7.28679  29
  -1   2   6 59.2416 7.28226  29
  -1  -2   6 55.4975 4.94437  23
   1   2   6 64.8082 5.96212  14
  -1  -2   6 58.8686 5.94662  12
   1   2   6 59.5461 5.74860  12
  -1   2   6 59.2895 6.11450  12
  -1   2   6 45.0834 5.40121  14
   1  -2   6 65.8625 6.28030  14
   1  -2   6 52.7602 5.54637  23
  -1  -2   6 49.7283 8.05111   3
  -1   2   6 52.4952 8.96423   3
   1  -2   6 53.4994 8.65007   3
   1   2   6 37.2695 9.02806   3
   1  -2   6 39.7536 7.27036  28
  -1  -2   6 56.2318 7.77842  28
  -1   2   6 64.9337 8.05577  28
   1   2   6 66.5115 7.62559  28
   1   2   6 65.6798 6.13667  18
  -1  -2   6 58.8756 8.50241  31
   1  -2   6 61.7224 8.62698  31
  -1   2   7 13.6730 5.78996  12
   1   2   7 26.2510 5.78017  12
  -1  -2   7 24.7974 9.04098  31
   1  -2   7 15.7835 8.48559  31
  -1  -2   7 26.7668 7.26629  29
   1   2   7 10.5506 7.51608  29
  -1   2   7 22.0380 7.49910  29
   1  -2   7 19.2280 7.46924  29
   1   2   7 19.9610 5.70087  14
  -1   2   7 24.5288 5.32965  14
  -1  -2   7 8.88475 5.87734  14
   1  -2   7 18.9534 6.07805  14
   1  -2   7 28.6762 9.43045   3
  -1   2   7 21.1781 9.95800   3
  -1  -2   7 15.8636 8.77828   3
   1   2   7 2.45987 10.1068   3
   1   2   7 28.1723 6.23642  18
   1  -2   7 26.0259 6.10978  18
  -1  -2   7 0.46119 8.12450  28
  -1   2   7 13.9616 7.90161  28
   1   2   7 7.11934 7.56391  28
   1  -2   7 3.84698 7.51713  28
  -1   2   8 49.5625 7.22047  12
  -1  -2   8 48.3979 9.11035  29
   1  -2   8 39.1507 9.48075  29
   1   2   8 38.9901 9.53591  29
  -1   2   8 49.4942 9.44615  29
  -1   2   8 30.1761 9.40899  28
   1   2   8 47.6088 9.24775  28
  -1   2   8 21.7866 10.4408  31
  -1  -2   8 43.0228 10.5805  31
   1   2   8 40.3484 10.4386  31
   1  -2   8 32.3719 9.92355  31
   1   2   8 46.1059 12.3884   3
  -1   2   8 41.2478 12.2174   3
  -1  -2   8 39.9749 11.7194   3
   1  -2   8 50.2782 12.2343   3
   1  -2   8 60.8126 7.78666  18
  -1   2   8 43.7640 7.27140  18
   1   2   8 42.0914 7.48706  18
   1   2   8 51.0046 7.11818  14
  -1  -2   8 54.8430 7.34249  14
   1  -2   8 37.9106 7.15249  14
   1   3  -8 29.7873 8.26472  30
  -1   3  -8 34.5276 8.29265  30
  -1  -3  -8 40.3380 8.35343   1
   1  -3  -8 36.0814 8.25844   1
   1   3  -8 39.3413 8.46654   1
  -1   3  -8 21.0019 8.02289   1
   1   3  -8 23.7597 10.0499   5
  -1   3  -8 41.7582 10.0226   5
   1  -3  -8 32.2291 8.92139  30
  -1  -3  -8 35.8070 8.52367  30
  -1   3  -8 37.3892 8.81448  25
   1   3  -8 33.1050 8.35588  25
  -1   3  -8 12.7890 7.80210   8
   1  -3  -8 22.3096 9.02784   8
  -1  -3  -8 37.1666 9.01180   8
   1   3  -8 36.4924 8.96432   8
  -1  -3  -8 28.3241 9.67236  25
   1  -3  -8 31.1976 9.41662  25
  -1  -3  -8 23.3156 7.15362  19
  -1   3  -8 24.9167 7.19601  19
   1  -3  -8 33.4103 7.84081  19
   1   3  -8 18.0085 7.34675  19
  -1   3  -8 26.2221 7.60920  13
   1   3  -8 29.4850 7.86950  13
   1  -3  -8 17.4970 7.19822  13
  -1  -3  -8 29.7985 6.99984  13
  -1   3  -8 38.7264 6.74375   7
   1   3  -8 41.7905 6.43816   7
  -1  -3  -8 26.2432 7.41489   7
   1  -3  -8 46.2940 7.29685   7
   1   3  -7 58.7188 7.98604  30
  -1   3  -7 45.1606 7.43239  30
   1  -3  -7 36.1948 8.39848   8
  -1   3  -7 59.9850 7.75966   8
  -1  -3  -7 54.7460 8.20538   8
   1   3  -7 56.6046 7.92249   8
   1   3  -7 47.8034 7.92973  25
  -1  -3  -7 46.7044 6.49522  19
   1   3  -7 44.0159 6.79495  19
   1  -3  -7 51.7679 7.02018  19
   1  -3  -7 41.4178 7.33913   1
  -1  -3  -7 21.2679 6.75069   1
   1   3  -7 40.6257 7.33736   1
  -1   3  -7 38.4087 8.21206   5
   1   3  -7 51.3157 9.27958   5
   1  -3  -7 43.5612 7.80252  30
  -1  -3  -7 56.2669 7.98205  30
  -1   3  -7 40.8165 8.30124  25
   1   3  -7 53.5946 6.24653   7
   1  -3  -7 49.4922 7.32851   7
  -1  -3  -7 32.1576 7.60038   7
  -1   3  -7 48.3049 6.45245   7
   1   3  -7 43.4361 7.28639  13
  -1   3  -7 40.2045 6.73527  13
   1  -3  -7 38.0443 6.58114  13
  -1  -3  -7 53.3261 6.56579  13
   1  -3  -6 63.4924 6.38359  19
   1  -3  -6 60.4365 6.20753  10
  -1  -3  -6 66.7698 6.62266  10
  -1  -3  -6 75.4486 7.32806  30
   1   3  -6 76.7351 7.14305   8
  -1  -3  -6 67.1563 7.25325   8
   1  -3  -6 77.5251 7.94006   8
   1   3  -6 65.5727 6.72326   1
   1  -3  -6 67.5264 6.91413   1
  -1   3  -6 65.4509 7.70861   5
  -1   3  -6 67.7969 6.68367   6
   1   3  -6 64.8916 8.34356   5
   1  -3  -6 56.8271 6.83837  30
  -1  -3  -6 59.9691 7.25790   7
  -1   3  -6 55.8866 6.31379   7
   1   3  -6 57.3217 5.73829   7
   1  -3  -6 67.1517 7.17260   7
  -1  -3  -6 71.3857 6.04873  13
   1  -3  -6 78.2937 6.62792  13
   1   3  -6 64.8738 6.81741  13
  -1   3  -6 64.8040 7.89706  25
   1   3  -6 70.3436 7.77362  25
   1  -3  -5 45.9655 5.28899  10
  -1  -3  -5 45.4743 5.65249  10
  -1  -3  -5 52.7895 5.60682  30
   1  -3  -5 45.5514 5.68170  30
   1  -3  -5 57.7983 5.10384  19
  -1  -3  -5 40.3736 2.90213  17
  -1  -3  -5 42.4699 6.24160   7
   1   3  -5 54.2215 4.92944   7
  -1   3  -5 54.1229 5.40409   7
   1  -3  -5 59.2389 6.31169   7
  -1   3  -5 43.7281 6.55381  25
   1   3  -5 53.0086 6.45869  25
   1   3  -5 58.5382 5.73263  13
   1  -3  -5 49.0960 5.03084  13
   1  -3  -5 54.3110 5.72822   1
  -1   3  -5 39.7023 5.58298  12
  -1  -3  -5 43.5765 5.77873   8
   1  -3  -5 49.3700 5.87565   8
  -1   3  -5 49.2223 5.51656   6
  -1   3  -5 52.6868 6.03463   5
   1   3  -5 47.6252 6.10725   6
   1  -3  -5 50.8366 6.92016   5
   1   3  -5 56.5357 6.46907   5
  -1  -3  -5 53.6280 6.88508   5
  -1  -3  -4 250.477 10.2738  10
   1  -3  -4 242.451 9.96810  10
   1  -3  -4 253.554 10.5349  30
   1  -3  -4 235.300 9.57545  19
  -1  -3  -4 237.190 10.3224   3
   1  -3  -4 227.248 10.0571   3
  -1  -3  -4 232.439 9.89761   8
   1  -3  -4 257.331 10.4431   8
  -1   3  -4 243.319 8.84717  16
  -1   3  -4 218.219 10.4427  25
  -1   3  -4 231.286 9.93833  12
   1   3  -4 222.068 10.1368  12
   1  -3  -4 228.747 10.9047   5
  -1  -3  -4 218.112 10.6045   5
  -1  -3  -4 243.227 9.05690   6
   1  -3  -4 251.969 9.94910   1
  -1  -3  -4 238.321 11.0468   7
   1  -3  -4 228.076 10.7695   7
  -1   3  -4 261.133 10.0345   7
   1  -3  -3 84.8265 5.08966   3
   1  -3  -3 77.8354 5.07937  10
  -1  -3  -3 82.2595 5.27765  10
  -1  -3  -3 83.5509 4.86357  30
   1  -3  -3 89.1657 5.20098  30
   1  -3  -3 83.6108 4.44892  19
  -1   3  -3 84.3952 3.68075  17
  -1  -3  -3 87.3645 4.94547   8
   1  -3  -3 79.8129 5.12947   8
  -1   3  -3 87.0960 3.97972  16
  -1   3  -3 79.3818 4.76287   7
   1  -3  -3 80.0424 5.68927   7
   1   3  -3 82.1227 4.49787   7
  -1  -3  -3 80.0311 5.77756   7
   1   3  -3 78.8559 4.83640  12
  -1   3  -3 85.3876 4.69988  12
   1  -3  -3 83.4278 4.44323  13
   1  -3  -3 83.8877 4.86339   1
  -1  -3  -3 89.9619 3.94767   6
   1  -3  -3 77.5237 5.93174   5
  -1  -3  -3 72.6340 5.42810   5
   1   3  -3 81.8874 5.49022   6
  -1   3  -2 462.836 16.8236  25
   1   3  -2 465.627 16.5545  25
  -1  -3  -2 495.439 16.2246  23
  -1  -3  -2 445.923 16.9910  10
   1  -3  -2 489.265 16.3585  19
  -1   3  -2 510.929 16.0860  17
   1  -3  -2 490.256 16.3470  13
  -1   3  -2 496.015 16.3384  12
   1   3  -2 500.847 16.5707  12
   1   3  -2 507.892 16.5540  16
  -1  -3  -2 490.492 15.8708   6
  -1   3  -2 482.018 16.5210   7
   1   3  -2 494.894 16.2516   7
   1   3  -2 493.577 16.9065  28
  -1   3  -2 500.216 16.7355  28
  -1  -3  -2 522.118 16.6675  30
   1  -3  -2 504.737 16.9477  30
  -1  -3  -2 495.464 17.0534   3
   1  -3  -2 492.118 16.7864   3
   1  -3  -2 478.682 16.4815   1
   1  -3  -2 486.955 16.7770   8
  -1  -3  -2 496.049 16.5260   8
   1   3  -2 491.249 17.0739   6
  -1  -3  -2 454.062 16.8631   5
   1   3  -1 149.518 6.64263  31
  -1   3  -1 149.092 6.18479  31
  -1  -3  -1 161.835 5.81750  30
   1  -3  -1 160.870 6.27207  30
   1  -3  -1 158.944 5.97379  29
  -1  -3  -1 161.971 6.22157  29
   1   3  -1 147.501 6.20000  28
  -1  -3  -1 164.429 6.76659   3
   1  -3  -1 151.285 6.46983   3
  -1   3  -1 159.685 6.05402  25
   1   3  -1 151.256 5.63794  25
  -1  -3  -1 155.197 5.82176  18
  -1   3  -1 160.203 5.69145  17
   1  -3  -1 167.048 5.90181  19
   1  -3  -1 156.047 5.64873  15
   1   3  -1 144.194 5.98686  16
  -1   3  -1 169.082 5.76384   7
   1   3  -1 156.206 5.69799   1
   1  -3  -1 146.344 5.83876   1
   1   3  -1 156.270 5.77854  12
   1   3  -1 158.070 6.43484   6
  -1  -3  -1 150.982 5.79761  14
  -1  -3   0 271.608 8.88457  13
  -1   3   0 282.074 9.08892  27
  -1   3   0 278.403 8.98832  26
   1   3   0 270.695 9.14231  26
   1  -3   0 280.036 9.12800  27
  -1  -3   0 277.915 9.09055  26
   1   3   0 272.729 9.25675   6
  -1  -3   0 251.870 9.30004  24
   1  -3   0 282.213 9.11133   9
  -1  -3   0 272.256 9.31316   9
  -1  -3   0 265.196 9.16709  22
  -1  -3   0 264.078 9.25961  21
   1   3   0 265.962 9.24921  21
  -1   3   0 283.818 9.24385   2
   1  -3   0 284.218 9.11063  17
   1   3   0 274.409 9.46052   9
  -1   3   0 289.132 9.18584   9
   1  -3   0 273.845 9.23504  11
  -1   3   0 274.846 9.14231  11
   1   3   0 267.590 8.84000  11
  -1  -3   0 274.610 8.89617  11
   1   3   0 279.462 9.08886  16
  -1  -3   0 276.735 9.05798  16
  -1  -3   0 273.313 9.21495   6
  -1   3   0 268.700 9.22151  15
   1  -3   0 262.528 8.89016  14
   1   3   0 272.483 8.85924  15
   1  -3   0 276.212 9.20111   2
  -1   3   0 280.621 9.02172  20
   1  -3   0 270.601 9.33430   4
  -1  -3   0 269.679 8.93606   4
  -1   3   0 276.331 9.27608   4
   1   3   1 150.503 6.06172   5
   1  -3   1 153.394 6.29476  25
  -1  -3   1 145.682 5.95655  25
   1   3   1 163.851 5.95037  22
  -1   3   1 160.914 5.77360  19
   1   3   1 156.512 5.99530  18
   1  -3   1 166.637 5.94112  17
  -1   3   1 160.245 5.84261  13
  -1  -3   1 162.002 5.97711  16
   1  -3   1 161.427 5.99761   7
  -1  -3   1 159.337 5.61489   7
  -1   3   1 158.142 5.88870   1
   1   3   1 160.770 6.61608  29
  -1   3   1 159.721 6.27701  29
   1  -3   1 161.617 6.21997  31
  -1  -3   1 165.985 6.55500  31
   1   3   1 171.706 5.86212  30
  -1   3   1 161.312 6.26357  30
   1   3   1 168.415 5.86392   8
  -1   3   1 152.732 6.27767   8
  -1  -3   2 512.372 17.3837  28
   1  -3   2 504.980 17.1733  28
  -1   3   2 487.104 16.2232  23
   1   3   2 483.575 16.9444  12
   1  -3   2 533.364 17.0642  10
  -1  -3   2 509.964 16.7917  10
   1   3   2 500.216 17.8600   3
  -1   3   2 491.098 17.6537   3
   1  -3   2 529.174 17.2417   3
   1   3   2 503.348 16.9058  18
  -1  -3   2 475.287 17.7149  31
   1  -3   2 501.044 17.5107  31
  -1  -3   2 521.406 16.8662  16
  -1  -3   2 511.586 17.1623   7
   1  -3   2 497.096 17.3884   7
  -1   3   2 503.310 17.2553  29
   1   3   2 506.778 17.4947  29
  -1  -3   2 524.982 16.8815  12
  -1   3   2 495.728 16.9227   6
  -1   3   2 521.254 17.4287   5
   1   3   2 539.905 17.1422   5
   1   3   2 507.533 16.8242  14
   1  -3   3 85.5884 5.11010  10
  -1  -3   3 87.3053 5.06488  10
  -1   3   3 87.8931 6.12231   3
   1   3   3 71.0150 6.23363   3
  -1  -3   3 82.8661 4.83433   3
   1  -3   3 79.5279 5.18305   3
   1   3   3 80.6965 4.64510  18
   1   3   3 81.9189 5.44641  29
  -1   3   3 85.6959 5.19924  29
   1  -3   3 74.2159 4.59026  23
  -1   3   3 87.6997 3.62683  23
  -1  -3   3 89.5440 4.20762  16
   1   3   3 81.1079 4.45365  14
   1  -3   3 86.8230 5.92253  31
  -1   3   3 79.0375 5.06453  12
   1   3   3 84.1384 4.61885  12
   1  -3   3 80.3890 5.22891  28
  -1  -3   3 74.9903 5.45791   7
   1  -3   3 83.0071 5.83833   7
  -1   3   3 93.1528 4.49340   6
   1   3   4 230.012 9.34257  18
   1   3   4 249.611 10.4462  29
  -1   3   4 234.122 8.39145  16
   1  -3   4 233.142 10.3304   3
  -1   3   4 227.855 10.9967   3
   1   3   4 228.024 11.1471   3
  -1  -3   4 219.295 9.95173   3
  -1  -3   4 232.616 11.1960  31
   1  -3   4 224.919 10.8220  31
   1  -3   4 213.877 10.3407  10
  -1   3   4 222.666 8.30715  23
  -1  -3   4 244.070 9.35884  12
   1   3   4 228.978 9.33104  12
  -1   3   4 242.702 9.68556  12
  -1  -3   4 218.365 10.3056  28
   1   3   4 220.335 10.1399  28
  -1   3   4 213.228 10.2842  28
   1  -3   4 227.097 10.0834  28
   1  -3   5 64.9334 5.07475  23
  -1  -3   5 41.0625 4.31963  23
   1  -3   5 47.5760 7.15580  10
  -1  -3   5 53.1231 3.61067  21
   1   3   5 61.6849 5.26054  18
   1   3   5 62.4208 6.69718  28
  -1   3   5 65.9655 6.91106  28
  -1  -3   5 46.5342 6.35855  28
   1  -3   5 47.8879 6.12850  28
  -1   3   5 56.7900 3.46077  16
   1   3   5 62.4306 5.05984  14
   1  -3   5 57.8387 6.54379   3
  -1   3   5 52.8745 7.82712   3
  -1  -3   5 56.3892 6.38708   3
   1   3   5 63.3781 7.99735   3
  -1  -3   5 54.5656 7.44010  31
   1  -3   5 61.9826 7.16813  31
  -1   3   5 52.7948 5.43289  12
  -1   3   5 57.5834 6.39906  29
   1   3   5 66.6606 6.62274  29
  -1  -3   5 57.7995 5.01658  12
  -1   3   5 45.2092 4.46220  14
   1   3   5 60.0982 5.12903  12
   1  -3   5 56.1910 5.60553  14
   1   3   6 58.3511 7.67397  29
  -1   3   6 71.3931 7.74498  29
  -1  -3   6 64.2181 5.12570  23
   1   3   6 63.4363 5.81977  14
  -1   3   6 64.2742 6.23821  12
  -1   3   6 55.5465 5.49285  14
   1  -3   6 56.7601 6.26978  14
   1   3   6 62.8387 5.79973  12
   1  -3   6 55.3830 5.57991  23
   1   3   6 56.7784 9.40061   3
  -1   3   6 55.6980 9.58124   3
  -1  -3   6 59.0039 8.05600   3
   1  -3   6 47.3636 7.95962   3
  -1  -3   6 58.8861 8.59892  31
   1  -3   6 71.2751 8.70459  31
  -1   3   6 47.2717 7.46449  28
  -1  -3   6 43.6976 7.34035  28
   1   3   6 52.4545 7.46472  28
   1  -3   6 43.4100 7.14244  28
   1   3   6 63.8468 6.22729  18
   1   3   7 42.1558 6.67093  18
  -1   3   7 54.0611 6.61051  18
   1  -3   7 37.8416 6.78579  18
   1  -3   7 34.4582 9.70169   3
  -1   3   7 28.5300 10.0774   3
  -1  -3   7 53.8993 9.95698   3
   1   3   7 41.4879 10.9925   3
  -1  -3   7 37.0433 6.56560  14
   1  -3   7 58.4131 6.96024  14
  -1   3   7 45.8164 5.85783  14
   1   3   7 43.5629 6.17240  14
  -1   3   7 50.0904 6.64576  12
   1   3   7 47.9249 6.21877  12
  -1  -3   7 46.6144 5.50885  23
  -1   3   7 52.9028 8.77437  28
   1   3   7 48.0490 8.24158  28
   1   3   7 53.9913 8.78682  29
  -1   3   7 54.5633 8.38782  29
   1  -3   7 54.8482 8.37668  29
  -1  -3   7 41.0786 7.96861  29
  -1  -3   7 46.4953 9.52229  31
   1  -3   7 46.0254 9.26056  31
  -1   3   8 19.8925 6.56498  12
   1  -3   8 35.5943 9.02154  29
  -1   3   8 40.9976 9.55403  29
   1   3   8 25.4477 9.68069  29
  -1  -3   8 21.4551 8.63452  29
  -1  -3   8 30.8239 10.8936   3
   1   3   8 31.8352 12.0629   3
   1  -3   8 20.4471 11.4993   3
   1   3   8 10.5429 8.32851  28
  -1   3   8 21.2271 9.08637  28
   1  -3   8 26.7810 7.06626  18
  -1   3   8 29.1662 6.85818  18
   1   3   8 47.0863 7.60245  18
  -1  -3   8 26.8724 9.69793  31
  -1   3   8 39.7215 11.0701  31
   1   3   8 38.3161 10.8157  31
   1  -3   8 31.4960 9.60445  31
  -1  -3   8 31.6690 7.07752  14
   1  -3   8 29.7014 7.17077  14
  -1  -4  -8 20.5363 9.39213  25
  -1   4  -8 38.3655 8.64736  30
   1   4  -8 39.5345 8.80714  30
   1   4  -8 53.2121 7.45282  19
   1  -4  -8 37.7682 8.29062  19
  -1  -4  -8 36.2039 7.45884  19
   1  -4  -8 56.7941 8.88253   1
  -1  -4  -8 49.5844 8.17649   1
   1   4  -8 46.2747 8.23850   1
  -1   4  -8 50.7750 8.74159   1
  -1  -4  -8 50.8605 7.40470  13
   1   4  -8 45.1754 8.48627  13
  -1   4  -8 41.8957 7.96963  13
   1   4  -8 53.9823 10.4243   5
  -1   4  -8 49.5745 10.2253   5
  -1   4  -8 38.2855 8.79899  25
   1   4  -8 52.5670 8.52086  25
  -1   4  -8 54.3772 9.00681   8
   1   4  -8 45.0729 9.02994   8
   1  -4  -8 46.0453 9.35622  30
  -1  -4  -8 52.2852 9.13391  30
  -1   4  -8 53.1049 7.23572   7
   1  -4  -8 32.5755 7.36251   7
  -1  -4  -8 43.7113 7.97021   7
  -1  -4  -7 157.647 9.23955  19
   1  -4  -7 158.413 9.61458  19
   1   4  -7 140.016 9.10281  19
   1  -4  -7 139.606 9.86485   1
  -1  -4  -7 158.588 10.1116   1
   1   4  -7 145.338 10.1401   1
  -1   4  -7 155.989 9.06391   7
  -1  -4  -7 127.128 10.3907   7
   1   4  -7 154.584 8.70248   7
   1  -4  -7 130.813 9.69946   7
  -1   4  -7 138.005 11.1674   5
   1   4  -7 159.675 11.9707   5
  -1   4  -7 151.176 10.7896  25
   1   4  -7 155.999 10.4247  25
   1   4  -7 156.542 10.3139   8
   1  -4  -7 129.485 10.9793   8
  -1   4  -7 146.044 10.0162   8
  -1  -4  -7 153.570 10.7308   8
   1  -4  -7 146.863 10.9093  30
   1   4  -7 158.233 10.7890  30
  -1  -4  -7 157.358 10.7218  30
  -1  -4  -7 148.934 9.52026  10
   1  -4  -7 147.449 9.44991  13
   1   4  -7 167.924 10.4448  13
  -1  -4  -7 147.336 8.91809  13
  -1  -4  -6 47.0383 7.19106   8
   1  -4  -6 45.6879 7.33402   8
  -1   4  -6 52.0692 5.93030   7
   1   4  -6 56.8323 5.53411   7
   1  -4  -6 43.1115 6.87637   7
  -1  -4  -6 45.9596 7.21031   7
   1  -4  -6 38.0064 5.76971  19
   1  -4  -6 54.6276 6.71729   1
   1   4  -6 49.2596 6.54105   1
  -1  -4  -6 49.8090 5.53097  13
   1  -4  -6 45.0526 5.88472  13
   1   4  -6 46.7903 6.49949  13
   1   4  -6 48.4414 7.19464  25
  -1   4  -6 38.0714 7.41795  25
  -1  -4  -6 47.5085 6.67144  30
   1  -4  -6 43.8346 6.73804  30
   1  -4  -6 43.3090 5.94195  10
  -1  -4  -6 53.7413 6.47598  10
   1   4  -6 38.6788 6.85659   6
   1   4  -6 51.2462 7.49096   5
  -1   4  -6 52.1000 6.54895   6
  -1   4  -6 51.8426 7.20214   5
   1  -4  -5 393.332 14.6862  10
  -1  -4  -5 395.766 14.9313  10
   1  -4  -5 400.277 14.5541  19
  -1  -4  -5 420.605 15.4684  30
   1  -4  -5 382.461 15.4836  30
  -1  -4  -5 395.789 15.1696   8
   1  -4  -5 401.658 15.4951   8
  -1   4  -5 396.748 14.5714   7
  -1   4  -5 401.145 15.1756   6
  -1  -4  -5 403.574 16.2117   7
   1  -4  -5 362.666 15.5984   7
   1   4  -5 413.772 14.2650   7
   1  -4  -5 403.867 15.1291   3
  -1  -4  -5 392.334 15.3915   3
   1  -4  -5 384.172 14.3236  13
   1   4  -5 387.028 14.8847  13
  -1   4  -5 358.711 14.8978  12
   1   4  -5 376.834 15.2935  12
  -1   4  -5 368.215 15.4704  25
   1   4  -5 399.660 15.3368  25
   1   4  -5 392.967 15.5981   6
   1   4  -5 394.277 15.6875   5
  -1   4  -5 414.661 15.6721   5
   1  -4  -5 406.518 14.9660   1
   1  -4  -4 126.468 7.15444  10
  -1  -4  -4 144.227 7.43825  10
   1  -4  -4 144.297 6.55521  19
   1  -4  -4 142.526 7.41107  30
  -1  -4  -4 127.791 7.15879  30
   1  -4  -4 138.457 7.40464   8
  -1  -4  -4 139.385 7.14445   8
  -1   4  -4 125.900 5.83180  16
   1  -4  -4 144.181 7.28685   3
  -1  -4  -4 131.741 7.45574   3
   1   4  -4 129.628 7.22536  25
  -1   4  -4 136.467 7.57370  25
   1  -4  -4 136.320 6.83960   1
   1  -4  -4 133.455 8.04231   7
  -1   4  -4 149.899 6.80267   7
   1   4  -4 135.724 6.43229   7
  -1  -4  -4 134.991 8.14481   7
   1   4  -4 124.946 7.21578  12
  -1   4  -4 126.409 6.89093  12
  -1  -4  -3 1002.05 32.5452  23
  -1   4  -3 974.085 32.8977  12
   1  -4  -3 1020.33 32.8414  13
   1  -4  -3 967.560 33.3240  10
   1  -4  -3 1012.23 32.8605  19
   1   4  -3 1032.65 33.7220   6
  -1  -4  -3 1002.56 33.1243   8
   1   4  -3 959.011 33.1120  25
  -1   4  -3 1033.15 32.5847  16
   1   4  -3 1029.44 32.7596   7
   1  -4  -3 1026.14 33.3699   3
  -1  -4  -3 1060.27 33.3719  30
   1  -4  -3 1031.96 33.5257  30
   1   4  -3 952.507 33.5522  28
  -1   4  -3 971.135 33.3426  28
   1  -4  -3 999.906 33.0704   1
  -1  -4  -2 328.214 11.2794  23
  -1   4  -2 340.641 11.9036  28
   1   4  -2 334.005 12.0292  28
   1  -4  -2 342.770 11.4527  19
   1  -4  -2 324.881 11.4345  13
  -1   4  -2 339.296 11.4453  12
   1   4  -2 325.820 11.5945  12
   1   4  -2 297.753 11.5980  16
  -1  -4  -2 350.109 11.4335  14
   1  -4  -2 332.531 12.1391   3
  -1  -4  -2 325.990 12.3446   3
   1  -4  -2 335.725 11.5974   1
  -1  -4  -2 322.577 11.6917   8
   1  -4  -2 298.838 12.0414   8
   1  -4  -2 333.895 12.1446  30
  -1  -4  -2 349.095 11.8175  30
  -1   4  -2 327.529 11.8743  25
   1   4  -2 331.049 11.6070  25
  -1   4  -2 330.048 11.5439   7
   1   4  -2 330.864 12.2561   6
   1   4  -2 343.826 11.2832   7
  -1  -4  -1 1542.38 53.4324   3
   1   4  -1 1695.61 52.7040  25
  -1   4  -1 1622.54 52.9154  25
  -1  -4  -1 1670.05 52.8280  18
   1   4  -1 1688.07 52.9948  16
   1  -4  -1 1669.01 52.7804  15
   1   4  -1 1694.54 53.3248   6
   1   4  -1 1638.64 53.3633  31
   1  -4  -1 1633.31 53.2486  30
  -1   4  -1 1692.07 53.1722  31
  -1  -4  -1 1679.21 52.9751  30
   1  -4  -1 1651.26 52.8306   1
  -1   4  -1 1654.68 52.7354   2
   1   4  -1 1705.34 53.1464  28
   1  -4  -1 1672.94 53.0605  29
  -1  -4  -1 1662.67 53.2248  29
  -1  -4   0 101.791 4.06327  26
   1   4   0 97.6246 4.20592  26
  -1   4   0 97.9989 3.95016  26
   1   4   0 97.8841 3.71338  11
   1  -4   0 100.637 4.47982  11
  -1   4   0 106.640 4.27195  11
  -1  -4   0 98.1974 3.83901  11
  -1  -4   0 95.3365 4.53590  24
  -1  -4   0 98.5450 4.09411  22
   1   4   0 98.0653 4.31276  21
  -1  -4   0 103.217 4.26370  21
  -1  -4   0 101.449 3.89566   4
   1  -4   0 97.8131 4.37395   4
  -1   4   0 95.5193 4.29725   4
  -1   4   0 102.873 3.90695  20
  -1  -4   0 101.166 3.49527  20
   1   4   0 98.3127 3.61018  13
   1   4   0 109.295 4.96919   9
  -1   4   0 97.4733 4.42196   9
   1   4   0 108.938 4.13279  16
   1   4   0 103.381 4.27933   6
   1  -4   0 100.218 4.22139   2
  -1   4   0 108.468 3.92125  27
   1  -4   0 100.976 3.97685  27
   1  -4   0 105.596 4.24201   9
  -1  -4   0 102.240 4.60152   9
  -1   4   0 96.4916 4.33011  15
   1   4   0 96.3841 3.74700  15
   1   4   1 1682.01 54.0250  29
  -1   4   1 1666.82 53.7899  29
  -1   4   1 1669.83 53.3664  13
  -1  -4   1 1698.63 53.5214  21
   1   4   1 1675.03 53.4893  22
   1  -4   1 1724.59 53.4198  17
  -1   4   1 1598.13 53.6474   8
   1   4   1 1653.07 53.4513   8
  -1  -4   1 1677.70 53.4125  25
   1  -4   1 1679.04 53.6599  25
  -1   4   1 1702.28 53.3592  15
  -1  -4   1 1654.85 53.5592  16
   1  -4   1 1714.27 53.4644   7
   1  -4   1 1659.76 53.6115  26
  -1  -4   1 1645.14 53.7324  26
  -1   4   1 1697.83 53.7811  30
  -1  -4   1 1693.33 53.8745  31
   1   4   1 1702.46 53.4761  30
  -1   4   1 1752.90 53.4208  19
  -1   4   1 1674.95 53.4098   1
  -1   4   2 312.943 12.7536   3
   1   4   2 315.741 13.0337   3
  -1  -4   2 352.265 11.7484  10
   1  -4   2 356.208 11.9535  10
  -1  -4   2 347.450 11.7490  21
   1   4   2 342.261 11.8553  18
   1  -4   2 349.192 11.6751  17
   1   4   2 357.758 12.2097   5
  -1   4   2 353.362 12.6368   5
  -1   4   2 339.637 11.8601   6
  -1  -4   2 336.863 11.8711  16
   1   4   2 343.765 12.6496  29
  -1   4   2 351.178 12.3794  29
  -1  -4   2 347.588 12.4235  28
  -1   4   2 349.804 12.1716   8
   1  -4   2 345.879 12.4891  31
  -1  -4   2 340.548 12.8110  31
  -1  -4   2 324.005 11.9556   7
   1  -4   2 314.384 12.1479   7
  -1  -4   3 982.718 31.6735  10
  -1   4   3 940.406 32.6184   3
  -1  -4   3 988.293 31.8351   3
  -1  -4   3 916.224 30.5938  17
   1   4   3 955.156 31.5394  18
  -1  -4   3 965.622 32.1705   7
  -1   4   3 955.568 31.3931   6
   1   4   3 973.481 31.4144  14
   1  -4   3 987.880 32.0355  28
   1   4   3 990.528 31.7151  12
   1  -4   3 1014.98 31.6745  23
   1  -4   3 952.914 32.4569  31
   1   4   3 993.823 32.3681  29
  -1   4   3 998.221 32.2060  29
   1   4   4 125.602 8.65897   3
  -1  -4   4 112.799 6.87485   3
  -1   4   4 112.961 8.16789   3
   1  -4   4 119.389 7.02725   3
  -1  -4   4 120.005 5.23778  21
  -1  -4   4 107.021 6.93958  10
   1  -4   4 112.816 7.13725  10
  -1  -4   4 119.703 7.95373  31
   1  -4   4 126.139 7.88603  31
   1   4   4 124.322 6.24593  18
   1   4   4 125.049 7.43445  29
  -1   4   4 123.302 7.21968  29
  -1   4   4 109.823 5.09370  16
   1  -4   4 116.012 7.74449   7
  -1   4   4 131.165 5.68244  14
  -1   4   4 126.142 6.83305  12
  -1  -4   4 130.341 6.24095  12
   1   4   4 127.202 6.40051  12
  -1  -4   4 133.452 7.19506  28
   1  -4   4 123.693 7.18370  28
   1  -4   5 372.563 16.0979  31
  -1  -4   5 338.707 16.0657  31
   1   4   5 374.322 14.1115  18
   1   4   5 385.530 15.5642  29
  -1   4   5 357.206 15.1524  29
  -1   4   5 359.172 12.4103  16
   1  -4   5 364.711 13.7964  23
  -1  -4   5 371.791 13.5545  23
  -1  -4   5 356.625 12.4201  21
   1  -4   5 375.042 14.5484  14
  -1   4   5 346.147 13.3125  14
   1   4   5 357.873 13.6710  14
  -1   4   5 351.704 14.2167  12
   1   4   5 359.097 13.8882  12
   1  -4   5 366.810 15.3755   3
  -1  -4   5 388.455 15.2112   3
   1   4   5 341.430 16.6721   3
  -1   4   5 356.341 16.3656   3
   1   4   5 374.298 15.1499  28
  -1  -4   5 364.797 15.2439  28
   1  -4   5 366.036 15.1252  28
  -1   4   5 370.612 15.4676  28
   1  -4   5 328.944 15.2782  10
  -1  -4   5 325.696 14.9271  10
  -1  -4   6 36.7215 7.25625  28
   1   4   6 48.2597 7.34224  28
  -1   4   6 57.0029 7.79389  28
  -1  -4   6 47.8591 5.01202  23
   1  -4   6 48.8960 5.58054  23
   1   4   6 43.1116 5.50654  12
  -1   4   6 51.3457 6.16133  12
  -1   4   6 52.7841 7.42346  29
   1   4   6 45.9491 7.45474  29
   1  -4   6 49.9796 8.22305  31
  -1  -4   6 44.9493 8.67359  31
   1  -4   6 49.6305 7.97857   3
  -1   4   6 47.0151 9.22066   3
  -1  -4   6 45.5064 7.55073   3
   1   4   6 53.9135 9.57441   3
   1   4   6 48.7625 5.86194  18
   1   4   6 51.5003 5.65417  14
   1  -4   6 32.3268 5.84420  14
  -1   4   6 55.5199 5.12959  14
  -1   4   7 136.626 7.88299  14
   1  -4   7 136.266 9.20234  14
  -1  -4   7 138.262 9.30178  14
   1   4   7 148.983 8.58258  14
   1   4   7 144.425 8.61416  12
  -1   4   7 127.976 8.77032  12
   1  -4   7 129.992 8.34083  23
  -1  -4   7 139.253 7.85615  23
  -1  -4   7 135.524 11.5767   3
  -1   4   7 133.724 12.9345   3
   1  -4   7 141.479 12.0322   3
   1   4   7 119.441 13.0752   3
   1   4   7 138.198 11.2646  29
  -1   4   7 162.125 11.2655  29
   1  -4   7 152.301 10.9284  29
  -1  -4   7 160.243 12.3900  31
   1  -4   7 136.355 11.2779  31
  -1   4   7 133.528 8.75501  18
   1   4   7 135.639 9.14587  18
  -1   4   7 164.549 11.3843  28
   1   4   7 149.307 10.7453  28
   1   4   8 47.5580 6.77528  12
  -1   4   8 49.3316 7.23393  12
  -1  -4   8 34.0865 7.35642  14
   1  -4   8 43.5615 7.43938  14
   1   4   8 28.9049 9.93733  29
   1  -4   8 42.2919 9.28429  29
  -1  -4   8 36.4647 8.88107  29
  -1   4   8 45.5796 9.68634  29
   1   4   8 48.1732 10.6634  31
  -1  -4   8 50.8743 10.8412  31
   1  -4   8 47.8946 9.92705  31
  -1   4   8 29.9482 9.36051  28
   1   4   8 39.7264 9.16592  28
  -1  -4   8 31.7788 10.8374   3
   1  -4   8 22.9246 11.7009   3
   1   4   8 58.1620 8.02807  18
  -1   4   8 41.2540 7.26622  18
   1  -4   8 54.3525 7.73740  18
  -1  -5  -8 54.9823 9.28347  30
   1  -5  -8 54.8964 9.53105  30
  -1  -5  -8 65.3280 8.10377  19
   1   5  -8 78.4454 8.42672  19
   1  -5  -8 61.9707 8.83230  19
  -1   5  -8 60.9411 10.6467   5
   1   5  -8 64.2432 10.7331   5
   1  -5  -8 58.9571 7.89214   7
  -1  -5  -8 67.9512 8.81629   7
   1  -5  -8 63.3911 7.11080  15
   1   5  -8 59.6738 9.32008  30
  -1   5  -8 60.5581 8.75611  30
  -1   5  -8 58.3493 8.60398  13
   1   5  -8 57.4458 8.57834  13
   1  -5  -8 79.0616 9.21853   1
  -1   5  -8 52.2028 8.89806   1
   1   5  -8 52.2127 8.95920   1
  -1  -5  -8 59.2524 8.21431   1
   1   5  -8 69.3887 9.31788   8
  -1   5  -8 69.0632 9.09096   8
   1   5  -8 55.9123 8.66721  25
  -1   5  -8 62.1979 9.12752  25
  -1  -5  -7 1.59279 5.62252  19
   1   5  -7 2.40833 5.72062  19
   1  -5  -7 0.34902 5.98437  19
  -1  -5  -7 1.12073 5.86666   1
   1  -5  -7 0.38783 6.47857   1
   1   5  -7-1.18573 6.50189   1
   1  -5  -7 6.55848 7.37150  30
  -1  -5  -7 16.8878 7.13010  30
  -1   5  -7 1.56069 6.40311   6
   1   5  -7 0.53602 7.93838   5
  -1   5  -7 10.4647 7.74239   5
   1  -5  -7 0.39999 6.75122   7
  -1   5  -7 5.24046 5.34944   7
  -1  -5  -7-0.87142 7.08971   7
   1  -5  -7 5.98950 6.02033  13
   1   5  -7-2.34028 6.13327  13
  -1  -5  -7 5.30116 5.41325  13
  -1   5  -7 12.9766 6.75163   8
  -1  -5  -7-7.40963 7.44453   8
   1  -5  -7 10.2814 8.19563   8
   1   5  -7 1.56038 6.87048   8
   1   5  -7-2.14588 6.67024  25
  -1   5  -7 2.35603 7.19243  25
   1  -5  -7 1.83571 5.81699  10
  -1  -5  -7 4.37011 6.15158  10
   1  -5  -6 128.036 7.94332  19
   1  -5  -6 123.370 7.70389  13
  -1  -5  -6 121.599 7.19303  13
   1   5  -6 112.391 8.11460  13
  -1   5  -6 110.283 8.74712  25
   1   5  -6 114.920 8.53193  25
   1   5  -6 110.999 8.33697   1
   1  -5  -6 126.510 8.37838   1
  -1   5  -6 122.694 7.61998   7
   1  -5  -6 126.190 9.19958   7
   1   5  -6 117.002 7.06527   7
  -1  -5  -6 108.564 9.13906   7
   1  -5  -6 110.415 7.71252  10
  -1  -5  -6 113.627 8.06456  10
   1  -5  -6 122.284 9.07232  30
  -1  -5  -6 110.219 8.56998  30
   1   5  -6 113.951 9.36212   5
   1   5  -6 108.217 8.98420   6
  -1   5  -6 110.347 8.84537   5
  -1   5  -6 120.416 8.55288   6
  -1  -5  -6 120.821 8.98372   8
   1  -5  -6 100.513 9.02108   8
  -1   5  -5 4.81447 5.31141  25
   1   5  -5 5.58045 5.05107  25
   1   5  -5-0.37945 3.55212   7
  -1   5  -5 3.68731 3.89182   7
  -1  -5  -5 1.45248 5.94465   7
   1  -5  -5 3.99177 5.64652   7
   1  -5  -5 3.24569 5.49792   8
  -1  -5  -5 3.71571 5.15366   8
  -1   5  -5 3.53858 5.17925  12
   1   5  -5 1.93785 5.05615  12
   1  -5  -5 3.90779 3.97312  19
   1   5  -5 1.62686 4.88978   5
  -1   5  -5 1.45746 4.82398   6
   1   5  -5 0.65029 5.17939   6
   1  -5  -5-3.57010 4.79982  30
  -1  -5  -5 0.59141 4.58853  30
  -1  -5  -5-3.25717 5.07707   3
   1  -5  -5 7.02900 4.77159   3
  -1  -5  -5 3.87747 4.97179  10
   1  -5  -5 10.3674 4.84686  10
   1  -5  -5 4.17676 4.34559   1
  -1  -5  -5 0.53243 3.62019  13
   1  -5  -5 2.44069 3.88465  13
   1  -5  -4 206.117 9.50566  10
  -1  -5  -4 210.336 9.79074  10
  -1  -5  -4 204.110 9.70964   3
   1  -5  -4 202.570 9.46433   3
  -1  -5  -4 216.313 9.48294  30
   1  -5  -4 217.738 9.72246  30
   1  -5  -4 214.024 8.66826  19
  -1   5  -4 209.414 9.65220  25
   1   5  -4 218.337 9.41988  25
  -1   5  -4 192.776 8.12447  16
   1  -5  -4 211.041 9.04463   1
  -1   5  -4 227.439 8.87972   7
  -1  -5  -4 200.982 10.5269   7
   1   5  -4 215.458 8.53673   7
   1  -5  -4 191.461 10.1979   7
  -1   5  -4 209.088 9.13025  12
   1   5  -4 208.759 9.35424  12
  -1  -5  -4 209.860 9.52149   8
   1  -5  -4 195.790 9.73177   8
   1   5  -4 212.308 9.89015   6
  -1   5  -3 2.48643 2.97410  12
   1   5  -3 4.00365 3.32256  25
   1  -5  -3 3.52206 4.06228  10
  -1  -5  -3 4.27438 2.26686  23
  -1   5  -3 5.51287 3.88656  28
   1   5  -3 8.47366 4.13959  28
  -1  -5  -3 5.44131 3.62303   8
   1  -5  -3 7.30476 2.78381  19
  -1   5  -3 4.51389 2.39533  16
   1   5  -3 7.39544 2.97398  16
   1  -5  -3 9.13395 3.73294   3
   1  -5  -3 5.18136 2.80127  13
   1   5  -3 1.67211 2.44013   7
   1  -5  -3 3.56914 3.39888  30
  -1  -5  -3 3.76377 3.00634  30
   1  -5  -3 5.16385 3.05056   1
   1   5  -3 3.51318 3.85385   6
  -1   5  -2 427.630 14.6769  25
   1   5  -2 427.932 14.3706  25
  -1  -5  -2 424.793 14.9015  29
  -1   5  -2 417.945 13.7341  21
   1  -5  -2 431.122 14.3620  19
  -1  -5  -2 403.888 15.2771   3
   1  -5  -2 428.221 15.1117   3
   1   5  -2 418.547 14.5455  16
   1  -5  -2 430.042 14.2410  15
  -1  -5  -2 405.394 14.1862  14
  -1   5  -2 415.738 14.7388  28
   1   5  -2 425.877 14.8529  28
  -1   5  -2 428.557 14.3114  12
   1   5  -2 424.356 14.4441  12
   1  -5  -2 414.716 14.3888   1
  -1  -5  -2 413.895 14.6770  30
   1  -5  -2 423.243 14.9774  30
   1   5  -2 427.935 15.2043   6
  -1   5  -2 438.568 14.3732   7
   1   5  -1 15.7056 2.00754  25
  -1   5  -1 15.0663 2.47794  25
   1   5  -1 10.8619 2.80049  21
   1   5  -1 12.0277 2.95028   4
  -1   5  -1 17.1997 3.33682   4
  -1  -5  -1 14.4827 2.40298  18
   1   5  -1 15.8453 2.69731  16
  -1  -5  -1 15.0917 1.95446  15
   1  -5  -1 16.1100 2.39114  15
  -1   5  -1 18.4628 2.04255   2
   1  -5  -1 12.0293 2.33349   1
  -1   5  -1 14.9479 3.01823  31
   1   5  -1 16.5819 3.59729  31
  -1  -5  -1 15.7900 3.52785  29
  -1  -5  -1 16.2018 2.74833  30
   1  -5  -1 19.3975 3.44051  30
   1  -5  -1 14.0359 3.16804  29
   1   5  -1 13.3674 3.31758   6
  -1   5   0 243.175 7.99404  27
   1  -5   0 238.417 8.03800  27
  -1   5   0 227.181 8.11841  26
  -1  -5   0 236.842 8.18446  26
   1   5   0 244.556 8.36031  26
   1   5   0 239.410 8.04689   4
  -1  -5   0 209.851 8.59955  24
  -1  -5   0 241.385 8.63324   9
   1  -5   0 241.531 8.34249   9
   1   5   0 227.512 8.26565  22
   1   5   0 239.142 8.42340  21
  -1  -5   0 228.340 8.18281  22
  -1  -5   0 236.615 7.71832  20
  -1   5   0 230.201 8.03741  20
   1   5   0 235.981 7.70802  13
  -1   5   0 244.705 8.56745   9
   1   5   0 237.063 8.84108   9
   1   5   0 231.220 8.18827  16
   1   5   0 229.171 8.31917   6
   1   5   0 232.061 7.90326  11
  -1   5   0 238.563 8.26641  11
   1  -5   0 225.882 8.47057  11
  -1  -5   0 236.260 8.08469  11
   1  -5   0 227.885 8.26626   2
  -1   5   0 232.069 8.39004  15
   1   5   0 228.002 7.94963  15
  -1  -5   0 234.142 8.11158   4
   1  -5   0 227.527 8.55039   4
  -1   5   0 234.368 8.44460   4
   1   5   1 17.9418 3.14538  24
  -1   5   1 17.9372 2.69776  24
   1   5   1 13.8665 2.74931  22
  -1  -5   1 12.2686 2.41697  21
  -1   5   1 13.1695 3.09338  30
   1   5   1 13.3598 2.41809  30
  -1   5   1 9.58588 2.25593  19
   1  -5   1 11.6157 2.20211  17
   1  -5   1 16.8173 2.71763  25
  -1  -5   1 11.2556 2.39380  25
  -1  -5   1 12.1209 3.17552  26
   1  -5   1 11.9431 2.88970  26
  -1   5   1 13.7202 2.15957   1
  -1   5   1 14.0860 2.08817  15
   1  -5   1 22.5713 2.48005   7
  -1   5   1 12.5845 3.64345  29
   1   5   1 16.1492 4.00177  29
   1   5   2 432.874 14.7991  18
   1  -5   2 441.426 14.6189  17
   1   5   2 471.240 14.8773   8
  -1   5   2 422.206 15.0198   8
   1  -5   2 428.563 15.0913   7
  -1  -5   2 437.775 14.8432   7
  -1   5   2 425.122 14.1787  14
  -1  -5   2 440.666 14.6809  21
   1   5   2 429.757 15.1525   5
  -1   5   2 427.744 15.5078   5
   1  -5   2 452.783 14.9033  10
   1   5   2 429.394 15.7343  29
  -1   5   2 429.167 15.4187  29
   1  -5   2 458.662 15.4487  31
  -1   5   2 423.656 15.2207  30
  -1  -5   2 447.595 15.7414  31
  -1  -5   3 7.71095 3.04628  10
  -1  -5   3 4.30671 2.44717  21
   1   5   3 2.97260 2.85175  18
   1   5   3 3.45759 2.63834  14
  -1   5   3 1.70969 2.07803  14
  -1  -5   3 3.57283 1.45181  17
  -1   5   3 5.49640 2.38585   6
   1   5   3 3.27562 3.97420  29
  -1   5   3 4.56302 3.68583  29
  -1  -5   3 5.37706 3.66071   7
  -1  -5   3 6.69730 3.19579   3
  -1   5   3 6.88689 4.83700   3
   1   5   3 1.96142 3.22490  12
  -1   5   4 178.377 10.5268   3
   1   5   4 200.263 11.0699   3
   1  -5   4 175.068 8.65422  23
  -1  -5   4 204.058 7.79888  21
   1   5   4 203.973 8.91167  12
  -1   5   4 211.695 9.32132  12
   1  -5   4 215.653 9.63199   3
  -1  -5   4 223.002 9.48794   3
   1   5   4 228.615 8.95746  18
   1  -5   4 233.234 10.4216  31
  -1  -5   4 205.718 10.5428  31
  -1   5   4 218.556 7.77774  16
  -1  -5   4 195.910 9.89556   7
   1  -5   4 203.553 10.4001   7
   1  -5   4 206.605 9.64456  10
  -1  -5   4 208.093 9.37763  10
  -1   5   4 215.361 9.89552  29
   1   5   4 223.562 10.1086  29
  -1  -5   4 224.326 9.99635  28
  -1   5   4 196.485 8.00604  14
   1  -5   5 8.73349 4.13095  23
  -1  -5   5 1.87680 2.39848  21
  -1   5   5 6.64215 2.32870  16
   1  -5   5 5.82448 5.91209  10
  -1  -5   5 2.77067 5.59416  10
   1   5   5 6.46548 3.98481  14
   1  -5   5 10.1471 5.42573   3
   1   5   5 9.04609 7.54737   3
  -1  -5   5 6.14478 5.10583   3
  -1   5   5 3.55673 6.82847   3
   1   5   5 3.15940 4.24329  12
  -1   5   5-0.48271 4.35765  12
  -1  -5   5-13.3740 5.92846  28
   1   5   5 0.58244 5.37114  28
  -1   5   5 5.72340 5.98050  28
   1   5   5 2.07195 5.34469  29
  -1   5   5 0.64104 5.29256  29
   1   5   5 7.63448 4.17911  18
   1  -5   5-1.81927 5.92131  31
  -1  -5   5 13.9152 6.29311  31
  -1  -5   6 134.804 7.17696  23
   1  -5   6 120.965 7.48007  23
   1   5   6 118.325 7.83462  18
   1  -5   6 103.038 8.01361  14
  -1   5   6 122.447 6.76555  14
   1   5   6 116.579 7.22877  14
   1   5   6 131.848 7.65375  12
  -1   5   6 118.491 7.98163  12
   1  -5   6 116.631 9.45769   3
  -1  -5   6 130.177 9.51717   3
   1   5   6 105.759 11.6542   3
  -1   5   6 109.727 11.1363   3
  -1   5   6 130.673 9.56501  28
   1   5   6 133.340 9.30186  28
  -1  -5   6 123.219 10.3115  31
   1  -5   6 135.772 10.0337  31
   1   5   6 109.528 9.34502  29
  -1   5   6 124.719 9.57840  29
  -1   5   7 9.00223 7.88513  29
   1   5   7 5.87075 8.43634  29
   1  -5   7 1.05087 8.02041  31
  -1  -5   7 10.2730 8.81994  31
   1   5   7 2.88779 7.43178  28
  -1   5   7 4.45603 7.92215  28
   1  -5   7-6.35468 6.21881  14
  -1  -5   7-0.67243 6.06333  14
  -1  -5   7 12.1471 8.51389   3
   1  -5   7 1.09213 8.56415   3
   1   5   7 14.1195 11.0403   3
  -1  -5   7 11.1493 5.10043  23
   1  -5   7 7.64840 5.38694  23
  -1   5   7 8.45716 5.60803  18
   1   5   7 8.53062 6.10877  18
   1   5   7-1.43214 5.34327  12
  -1   5   7-1.28866 5.65741  12
  -1   5   8 47.5679 10.1887  29
  -1  -5   8 74.6526 9.99737  29
   1  -5   8 81.1718 10.1762  29
   1   5   8 65.9708 11.1554  29
   1  -5   8 67.0308 8.05019  14
  -1  -5   8 38.5095 7.58483  14
  -1   5   8 55.2121 7.55023  12
   1   5   8 63.4044 7.29917  12
   1   5   8 52.3734 6.63072  22
  -1  -5   8 64.7531 11.8018   3
   1  -5   8 64.0341 12.2207   3
   1  -5   8 53.4437 10.1689  31
  -1  -5   8 67.6648 10.9930  31
  -1   5   8 41.7114 9.74305  28
   1   5   8 45.8713 9.18962  28
  -1   5   8 80.9130 8.08675  18
   1   5   8 77.5687 8.39349  18
   1  -5   8 57.6183 7.82098  18
  -1   6  -8 69.9076 9.15815  25
   1   6  -8 78.2448 8.74204  25
  -1   6  -8 70.4898 8.91278  13
   1   6  -8 69.9673 9.36758  13
  -1   6  -8 70.7765 9.17584   8
   1   6  -8 80.5946 9.54790   8
   1   6  -8 70.0901 9.59033  30
  -1   6  -8 47.7389 8.64425  30
  -1  -6  -8 67.0790 7.90450  19
   1  -6  -8 84.0806 9.71041  19
   1   6  -8 63.7740 8.39610  19
  -1  -6  -8 83.5392 7.44251  15
   1  -6  -8 67.9469 8.70350   7
  -1  -6  -8 59.3626 8.88937   7
   1  -6  -8 50.8138 10.0062  30
  -1  -6  -8 43.8666 9.10276  30
  -1  -6  -8 66.8995 8.71052   1
   1  -6  -8 59.1298 8.94164   1
   1   6  -8 72.7885 9.21184   1
  -1   6  -8 62.2471 8.58837   1
  -1   6  -8 70.4343 10.8176   5
   1   6  -8 64.0900 11.1281   5
   1  -6  -8 66.2554 7.22131  15
   1  -6  -7 102.918 8.43853  19
  -1  -6  -7 90.8507 7.82729  19
   1   6  -7 101.726 7.94058  19
  -1   6  -7 93.0741 9.00225  25
   1   6  -7 94.9977 8.75173  25
   1   6  -7 99.8663 8.94625   8
   1  -6  -7 105.378 7.38000  15
   1  -6  -7 104.476 9.14791   7
  -1  -6  -7 86.2121 9.21229   7
   1   6  -7 81.4253 8.73931  13
  -1  -6  -7 89.8883 7.37021  13
  -1   6  -7 94.8611 8.98628   6
  -1   6  -7 98.6827 9.82223   5
   1   6  -7 98.8032 10.0747   5
  -1  -6  -7 95.4520 8.20805  10
   1  -6  -7 96.3354 8.00024  10
   1  -6  -7 103.270 9.87415  30
  -1  -6  -7 97.5273 9.46558  30
   1   6  -7 105.114 9.03701   1
   1  -6  -7 83.3802 8.60779   1
  -1  -6  -7 99.2344 8.69338   1
  -1  -6  -6 310.257 12.6686  19
   1  -6  -6 313.669 13.0951  19
  -1  -6  -6 311.252 13.9851   3
  -1  -6  -6 281.243 13.8789  30
   1  -6  -6 291.696 14.4418  30
   1  -6  -6 279.764 14.2792   8
  -1  -6  -6 286.793 13.9115   8
   1  -6  -6 301.779 12.7607  13
   1   6  -6 293.761 13.6529  13
  -1  -6  -6 311.878 12.3035  13
  -1  -6  -6 298.607 13.4790  10
   1  -6  -6 300.890 13.0577  10
   1   6  -6 296.153 14.2256  12
  -1   6  -6 260.104 13.5728  12
   1   6  -6 301.218 13.6164   1
   1  -6  -6 298.998 13.4793   1
  -1   6  -6 287.464 13.7980  25
   1   6  -6 305.950 13.6881  25
  -1   6  -6 300.139 13.9754   6
  -1   6  -6 312.510 14.3831   5
   1   6  -6 281.468 14.1415   6
   1   6  -6 299.075 14.6138   5
   1  -6  -6 293.752 14.4802   7
  -1   6  -6 318.488 12.8341   7
  -1  -6  -6 272.376 14.6428   7
   1  -6  -5 145.901 7.74823  19
   1  -6  -5 154.773 8.56373   3
  -1  -6  -5 143.660 8.73669   3
  -1  -6  -5 134.976 8.65679   8
   1  -6  -5 144.584 9.20253   8
  -1  -6  -5 145.467 8.59202  30
   1  -6  -5 139.503 8.86232  30
   1  -6  -5 145.302 8.47208  10
  -1  -6  -5 159.089 8.73028  10
  -1   6  -5 158.686 8.96110  25
   1   6  -5 141.535 8.23213  25
   1  -6  -5 143.170 7.94712   1
   1  -6  -5 145.541 7.58261  13
  -1  -6  -5 147.655 7.11133  13
   1   6  -5 140.691 8.44184  12
  -1   6  -5 141.117 8.33165  12
   1   6  -5 151.764 9.14904   6
  -1   6  -5 147.499 8.75368   6
   1  -6  -5 151.210 9.68091   7
  -1   6  -5 155.338 7.65799   7
   1   6  -5 159.975 7.39941   7
  -1  -6  -5 143.203 10.0091   7
  -1   6  -4 547.748 20.2288  12
   1  -6  -4 552.041 20.7552  10
  -1  -6  -4 569.801 21.0866  10
   1  -6  -4 587.155 20.1163  19
   1  -6  -4 586.856 20.3139   1
   1  -6  -4 565.092 20.8090   3
  -1  -6  -4 571.554 21.1104   3
   1  -6  -4 582.421 21.0910   8
  -1  -6  -4 552.534 20.6814   8
  -1   6  -4 595.203 19.7113  16
  -1  -6  -4 545.111 21.6384   7
   1   6  -4 606.385 19.8981   7
  -1   6  -4 603.171 20.1553   7
   1   6  -4 565.078 20.5439  12
   1  -6  -4 588.375 21.1638  30
  -1  -6  -4 583.974 20.8900  30
   1   6  -4 576.481 20.4559  25
  -1   6  -4 585.776 20.7825  25
   1   6  -4 556.707 21.3062   6
  -1  -6  -3 107.384 6.00059   8
  -1   6  -3 112.640 5.14808  16
   1   6  -3 98.1059 5.47711  16
   1  -6  -3 109.271 5.29279  19
   1   6  -3 109.039 5.58806  25
   1  -6  -3 105.807 5.11060  13
  -1  -6  -3 108.313 5.87660  30
  -1  -6  -3 116.493 4.77469  23
   1  -6  -3 104.195 5.43456   1
  -1   6  -3 101.205 5.95466  28
  -1   6  -2 674.913 21.7033  25
   1   6  -2 629.787 21.3782  25
   1  -6  -2 649.063 21.8801  29
  -1  -6  -2 634.617 22.0502  29
  -1   6  -2 649.629 20.9506  21
   1   6  -2 652.936 22.0633  28
  -1   6  -2 637.374 21.8753  28
   1  -6  -2 747.581 21.6471  19
   1   6  -2 620.873 21.4284  12
  -1   6  -2 647.058 21.3847  12
   1  -6  -2 661.013 21.3400  15
   1   6  -2 653.415 21.6370  16
  -1  -6  -2 621.992 21.1949  14
   1  -6  -2 673.475 22.3756   3
  -1  -6  -2 633.179 22.3913   3
  -1   6  -2 593.056 22.2195  31
  -1  -6  -2 656.670 21.8896  30
   1  -6  -2 657.709 22.2279  30
   1   6  -2 658.385 22.3264   6
   1  -6  -2 623.446 21.3948   1
  -1   6  -2 657.750 21.0317   2
  -1   6  -1 281.522 9.63509  25
   1   6  -1 289.887 9.94896  21
  -1   6  -1 266.588 10.3900   4
   1   6  -1 276.777 9.99913   4
  -1  -6  -1 264.510 9.55154  18
   1   6  -1 287.441 9.89655  16
  -1  -6  -1 289.293 9.39882  15
   1  -6  -1 266.993 9.61708  15
   1   6  -1 283.291 10.4834  26
  -1   6  -1 257.428 10.1002  26
   1   6  -1 293.050 10.5678  31
  -1   6  -1 271.757 10.1467  31
  -1   6  -1 274.359 9.53522   2
  -1  -6  -1 265.143 10.5031  29
   1  -6  -1 269.518 10.2407  29
  -1  -6   0 1159.12 38.0829  11
   1   6   0 1210.77 37.9815  11
   1  -6   0 1189.11 38.3796  11
  -1   6   0 1169.44 38.2516  11
  -1  -6   0 1123.35 38.4905  24
  -1  -6   0 1206.43 38.4782   9
   1  -6   0 1214.12 38.3297   9
   1   6   0 1190.85 38.3414  21
   1   6   0 1158.06 38.2017  22
  -1  -6   0 1193.42 38.1527  22
  -1   6   0 1230.99 38.0672  20
  -1  -6   0 1174.66 37.8287  20
  -1   6   0 1214.81 38.4320   4
  -1  -6   0 1197.05 38.1994   4
   1  -6   0 1209.43 38.5432   4
   1   6   0 1199.55 38.6727   9
  -1   6   0 1167.56 38.4651   9
   1   6   0 1209.05 38.2901  26
  -1   6   0 1213.82 38.1751  26
  -1  -6   0 1213.91 38.1863  26
   1   6   0 1177.35 37.7629  13
   1  -6   0 1218.45 38.3062   2
   1   6   0 1199.58 38.1365   4
   1   6   0 1207.02 38.0348  15
  -1   6   0 1201.94 38.3076  15
   1  -6   0 1203.47 38.0644  27
   1   6   1 249.103 9.43687  22
  -1  -6   1 278.331 9.52529  21
   1   6   1 268.098 9.74704   9
  -1   6   1 284.082 9.23341  19
   1  -6   1 281.150 9.32274  17
  -1   6   1 259.762 8.80295  18
  -1   6   1 256.534 9.13851   1
  -1   6   1 258.001 9.16689  15
   1   6   1 260.735 8.75332   6
  -1  -6   1 276.311 9.86439  26
   1  -6   1 266.526 9.61957  26
  -1  -6   1 269.228 9.33531  25
   1  -6   1 279.547 9.60577  25
   1   6   1 274.315 9.84499  24
  -1   6   1 272.672 9.58906  24
  -1   6   1 262.181 9.94856  30
   1   6   1 266.589 9.52160  30
   1   6   2 653.120 21.4610  18
   1  -6   2 654.203 21.2849  17
  -1  -6   2 657.724 22.2818  31
  -1   6   2 652.619 21.9112  30
   1  -6   2 673.252 22.0659  31
   1  -6   2 683.737 21.7364   7
  -1  -6   2 678.345 21.4724   7
  -1   6   2 618.705 22.2397   5
   1   6   2 611.437 21.8646   5
   1  -6   2 608.538 21.8779  26
  -1  -6   2 600.744 22.0060  26
  -1   6   2 654.519 21.7468   8
   1   6   2 682.458 21.5588   8
   1   6   2 663.007 22.4828  29
  -1   6   2 657.923 22.2314  29
   1  -6   2 614.970 21.9679  25
  -1   6   2 635.100 20.7451  14
  -1  -6   2 675.880 21.3666  21
  -1  -6   3 114.928 6.09630   7
  -1  -6   3 117.998 5.53133  10
  -1   6   3 111.727 6.54535  29
  -1  -6   3 113.289 4.99080  21
  -1   6   3 117.045 5.01862   6
   1   6   3 106.840 5.86260   5
  -1   6   3 115.268 4.65741  14
  -1  -6   3 111.247 4.41093  17
  -1  -6   4 577.311 20.6544   3
   1  -6   4 594.065 20.9238   3
   1   6   4 583.797 20.0853  18
  -1   6   4 599.589 20.7414  12
   1   6   4 590.811 20.3451  12
   1  -6   4 560.391 21.5593   7
  -1  -6   4 549.525 21.1183   7
  -1   6   4 589.241 19.2919  14
   1  -6   4 538.526 20.1003  23
   1  -6   4 595.526 20.7318  10
  -1  -6   4 574.499 20.3871  10
  -1  -6   4 562.134 19.1456  21
   1   6   4 589.853 21.4917  29
  -1   6   4 596.607 21.2638  29
   1  -6   4 607.396 21.5110  31
  -1  -6   4 583.667 21.7506  31
   1   6   4 545.097 22.2729   3
  -1   6   4 515.880 21.7388   3
   1   6   5 140.238 7.67546  18
   1  -6   5 155.723 7.68703  23
  -1  -6   5 135.940 8.74653  10
   1  -6   5 131.128 8.98635  10
  -1  -6   5 148.394 5.89226  21
  -1   6   5 140.399 5.79064  16
   1   6   5 177.151 9.41372  28
  -1  -6   5 149.713 9.78625  31
   1  -6   5 142.913 9.56691  31
  -1   6   5 134.455 10.5199   3
  -1  -6   5 148.295 8.65974   3
   1   6   5 140.757 10.8278   3
   1  -6   5 143.508 8.81351   3
   1   6   5 142.693 7.79237  12
  -1   6   5 142.057 8.04851  12
  -1   6   5 156.685 9.28617  29
   1   6   5 144.636 9.44513  29
   1   6   6 292.561 12.4370  18
  -1   6   6 287.446 12.0586  18
   1  -6   6 253.950 14.1300  10
  -1   6   6 276.509 14.1137  28
   1   6   6 285.647 13.6189  28
  -1  -6   6 280.567 14.8344  31
   1  -6   6 294.279 14.5033  31
   1  -6   6 309.224 14.3970   3
  -1  -6   6 275.246 13.8685   3
   1   6   6 263.409 15.8296   3
   1   6   6 277.881 14.3661  29
  -1   6   6 284.556 14.2227  29
  -1  -6   6 249.527 11.6014  23
   1  -6   6 296.619 12.2567  23
  -1   6   6 273.744 11.0911  14
   1  -6   6 265.415 12.6085  14
  -1   6   6 276.918 12.5650  12
   1   6   6 272.570 12.0505  12
  -1   6   7 115.101 9.94094  28
   1   6   7 96.3343 9.37934  28
   1  -6   7 86.8140 8.55297  14
  -1   6   7 95.7547 10.3717  29
   1   6   7 86.2996 10.4399  29
  -1  -6   7 83.0682 10.0778   3
   1  -6   7 102.494 10.8781   3
  -1  -6   7 83.7068 6.82964  23
   1  -6   7 100.991 7.64653  23
  -1   6   7 90.6193 7.88268  12
   1   6   7 94.8526 7.39387  12
   1  -6   7 101.267 10.2623  31
  -1  -6   7 91.2127 10.2212  31
   1   6   7 91.4365 7.93276  18
  -1   6   7 77.9332 7.37381  18
   1  -6   8 51.5590 7.68013  18
  -1   6   8 61.4694 7.58350  18
   1   6   8 63.1149 8.18996  18
   1   6   8 53.6657 6.84026  22
   1  -6   8 51.4831 11.7887   3
  -1  -6   8 77.5941 11.6836   3
  -1   6   8 70.8475 7.72772  12
   1   6   8 59.9066 7.16956  12
  -1  -6   8 56.7740 7.94396  14
   1  -6   8 61.8647 8.26895  14
   1   6   8 49.0734 10.9370  29
  -1   6   8 48.9247 10.6584  29
  -1  -6   8 63.6326 9.54103  29
   1  -6   8 63.2601 9.82047  29
  -1   6   8 57.4197 9.93100  28
   1   6   8 40.9943 9.30548  28
   1  -6   8 43.6904 10.0641  31
  -1  -6   8 60.5392 10.6530  31
   1  -7  -8 67.6342 6.79365  27
  -1   7  -8 71.4426 9.03168  25
   1   7  -8 72.2100 8.83558  25
  -1   7  -8 80.8992 9.35074   8
   1   7  -8 64.6317 9.28873   8
  -1  -7  -8 66.0718 7.94048  19
   1  -7  -8 62.3719 8.83685  19
   1   7  -8 60.8277 8.19677  19
   1   7  -8 72.5074 9.44122   1
  -1  -7  -8 66.1847 9.00531   1
  -1   7  -8 63.9585 8.81366   1
   1  -7  -8 77.4523 8.98838   1
  -1  -7  -8 80.7589 7.48010  15
   1  -7  -8 66.8179 7.43293  15
   1   7  -8 56.6988 9.27023  30
  -1  -7  -8 61.4001 9.26493   7
   1  -7  -8 70.1252 8.97760   7
  -1   7  -8 50.6572 10.2597   5
   1   7  -8 70.2755 11.1470   5
   1   7  -8 69.8738 9.36893  13
  -1   7  -8 71.0367 9.21853  13
   1  -7  -8 61.9846 10.2228  30
  -1  -7  -8 72.0244 9.98571  30
   1   7  -7 30.7979 7.39104  13
  -1  -7  -7 19.1982 5.81860  19
   1  -7  -7 28.7831 6.88241  19
   1   7  -7 27.6288 6.54466  19
  -1  -7  -7 11.1621 6.50706  10
   1  -7  -7 20.5338 6.42725  10
  -1  -7  -7 24.4178 7.70080  30
   1  -7  -7 30.1749 7.91759  30
  -1  -7  -7 9.41343 7.49181   7
   1  -7  -7 20.0035 7.49698   7
  -1   7  -7 19.5385 7.37025   6
   1   7  -7 20.6141 8.30795   5
  -1   7  -7 17.8254 7.93837   5
  -1   7  -7 29.5408 7.37468  25
   1   7  -7 28.7650 6.97046  25
   1  -7  -7 23.0682 5.60101  15
  -1  -7  -7 18.6737 6.26182   1
   1  -7  -7 18.0450 6.72769   1
   1   7  -7 34.7400 7.24400   1
   1   7  -6 160.184 9.32190   1
   1  -7  -6 160.931 9.11637   1
  -1  -7  -6 156.045 8.78836   1
  -1  -7  -6 139.372 7.68423  13
   1   7  -6 145.049 9.24162  13
   1  -7  -6 128.013 7.98492  13
  -1  -7  -6 147.105 8.23999  19
   1  -7  -6 142.083 8.43165  19
   1   7  -6 137.718 9.75471  12
  -1   7  -6 127.033 9.32945  12
  -1  -7  -6 141.441 9.44031   3
   1  -7  -6 152.589 9.38244   3
   1  -7  -6 147.536 7.92286  15
   1  -7  -6 134.721 10.2146   7
  -1  -7  -6 132.595 10.5454   7
   1   7  -6 125.848 9.98287   6
   1   7  -6 147.004 10.0940   5
  -1   7  -6 139.082 9.65475   6
  -1   7  -6 140.749 9.66718   5
  -1  -7  -6 136.601 9.11368  10
   1  -7  -6 142.157 8.82912  10
   1   7  -6 141.614 9.00532  25
  -1   7  -6 131.379 9.26642  25
   1  -7  -6 150.174 10.2396  30
  -1  -7  -6 143.986 9.85453  30
  -1  -7  -5 43.9278 5.88318  30
   1  -7  -5 46.3391 6.57621  30
   1  -7  -5 59.4425 5.25241  19
   1  -7  -5 50.0872 5.41215   1
   1  -7  -5 55.9713 6.26982  10
  -1  -7  -5 55.9040 6.46954  10
  -1   7  -5 61.0371 6.05911  12
   1   7  -5 53.3151 6.30152  12
  -1   7  -5 59.2033 4.72647  16
   1  -7  -5 54.0771 5.01688  13
  -1  -7  -5 53.5507 4.50757  13
  -1   7  -5 58.3618 6.32113   6
   1   7  -5 51.8532 6.56150   6
   1  -7  -5 58.8829 6.09716   3
  -1  -7  -5 52.9377 6.23442   3
  -1   7  -5 59.5045 6.24280  25
   1   7  -5 58.8817 5.94714  25
   1  -7  -5 47.9340 7.21631   7
  -1   7  -5 61.6453 5.11285   7
  -1  -7  -5 47.3191 7.33496   7
  -1  -7  -4 230.841 11.2037  10
   1  -7  -4 226.481 10.9819  10
   1   7  -4 226.450 11.3141   6
   1  -7  -4 259.885 10.0273  19
   1   7  -4 255.405 10.3213  25
  -1   7  -4 249.819 10.5805  25
  -1   7  -4 263.803 9.97843   7
  -1  -7  -4 232.818 10.9347   3
   1  -7  -4 245.258 10.8403   3
   1  -7  -4 240.817 11.0718  30
  -1  -7  -4 247.225 10.8749  30
   1   7  -4 242.153 11.3395  28
  -1   7  -4 233.799 10.9933  28
   1   7  -4 243.846 10.4410  12
  -1   7  -4 236.999 10.1726  12
  -1  -7  -4 241.742 9.25618  13
   1  -7  -4 260.152 9.80645  15
   1  -7  -4 255.236 10.2198   1
   1  -7  -3 7.19670 3.00269  19
  -1   7  -3 7.91084 1.90362   2
   1  -7  -3 8.90395 3.17166   1
  -1  -7  -3 1.42838 3.63741  30
  -1  -7  -3 7.17731 2.29468  23
  -1  -7  -3 9.74215 2.14630  13
  -1   7  -3 5.70062 2.85206  16
  -1  -7  -2 497.837 18.9533   3
   1  -7  -2 518.308 18.7923   3
  -1   7  -2 485.986 17.8270  25
   1   7  -2 550.681 17.6651  25
   1  -7  -2 502.898 16.7784  23
  -1   7  -2 535.403 17.2991  21
   1  -7  -2 536.447 18.6146  30
   1   7  -2 506.125 18.9032  31
  -1   7  -2 515.465 18.6674  31
  -1  -7  -2 526.362 18.2873  30
   1  -7  -2 578.830 17.7811  19
   1  -7  -2 534.626 17.6525   1
  -1   7  -2 538.670 17.3131   2
   1   7  -2 530.977 17.9392  16
  -1  -7  -2 536.115 17.5269  15
   1  -7  -2 547.026 17.6659  15
   1   7  -2 534.438 18.6927   6
  -1  -7  -2 546.411 17.0163  13
   1   7  -2 521.406 17.8025  12
  -1  -7  -2 535.090 17.4408  14
  -1  -7  -2 543.668 18.5075  29
   1  -7  -2 537.766 18.2670  29
  -1   7  -2 517.182 18.2460  28
   1   7  -2 514.171 18.3238  28
  -1   7  -1 405.693 13.6830   2
   1   7  -1 408.119 13.9897  21
  -1  -7  -1 415.587 13.1182  19
   1  -7  -1 405.944 13.5903  20
  -1   7  -1 394.850 14.4436   4
   1   7  -1 396.008 14.0310   4
  -1  -7  -1 402.792 13.6762  18
   1   7  -1 411.642 14.0119  16
   1  -7  -1 421.678 13.8978  15
  -1  -7  -1 414.077 13.5922  15
  -1   7  -1 421.324 14.4145  31
   1   7  -1 410.281 14.5748  31
   1   7  -1 377.251 14.3542  26
  -1   7  -1 386.506 14.2418  26
  -1  -7  -1 397.524 14.7084  29
   1  -7  -1 403.463 14.4812  29
  -1   7  -1 410.017 13.4360  27
   1   7   0 1094.99 35.0902  21
   1   7   0 1049.10 34.9117  22
  -1  -7   0 1104.07 34.8574  22
  -1  -7   0 1078.55 35.2458   9
   1  -7   0 1109.24 35.0945   9
   1   7   0 1099.42 34.8746   4
  -1   7   0 1112.37 34.7552  20
  -1  -7   0 1084.07 34.5374  20
  -1   7   0 1066.16 35.2670   9
   1   7   0 1063.97 35.4619   9
   1  -7   0 1099.57 34.7455  27
   1  -7   0 1079.84 35.0150   2
  -1  -7   0 1048.69 35.2495  24
   1  -7   0 1018.37 35.1278  24
   1   7   0 1063.83 34.7215  15
  -1   7   0 1078.50 35.0148  15
  -1   7   0 1075.10 34.9098  26
  -1  -7   0 1137.60 34.9450  26
   1   7   0 1102.55 35.0612  26
  -1  -7   0 1070.81 34.8536  11
   1  -7   0 1084.49 35.1118  11
   1   7   0 1103.88 34.6976  11
  -1   7   0 1099.93 34.9706  11
   1  -7   0 1097.88 35.3161   4
  -1   7   0 1076.10 35.1791   4
  -1  -7   0 1088.69 34.9689   4
   1   7   1 370.120 12.8522  24
  -1   7   1 364.609 12.6448  24
   1   7   1 371.947 12.7976   9
  -1   7   1 370.802 12.5917   9
   1   7   1 354.641 12.3596  22
  -1   7   1 405.889 12.2080  19
  -1  -7   1 356.920 12.6493  26
   1  -7   1 358.818 12.5195  26
  -1   7   1 364.628 12.2262  15
   1   7   1 370.417 11.8374   6
   1  -7   1 361.350 12.1458   2
  -1   7   1 369.537 12.0642   1
  -1  -7   1 344.237 11.4807  27
   1   7   1 366.975 12.5675  30
  -1   7   1 362.020 12.9487  30
  -1  -7   1 339.715 12.2201  25
   1  -7   1 362.855 12.5078  25
   1   7   2 487.069 16.9686   8
  -1   7   2 504.883 17.2669   8
  -1   7   2 501.687 16.4846  18
   1  -7   2 497.981 16.7036  17
   1   7   2 476.877 16.8196  18
  -1  -7   2 529.452 17.8221  31
  -1   7   2 487.345 17.3015  30
   1   7   2 508.799 17.0644  30
  -1  -7   2 478.016 17.1332  25
   1  -7   2 515.872 17.5292  25
   1   7   2 477.716 17.4122   5
  -1  -7   2 515.736 16.7883  21
   1  -7   2 518.599 17.0667   7
  -1  -7   2 507.155 16.8137   7
  -1   7   2 494.324 17.8117  29
   1   7   2 486.928 18.0046  29
   1  -7   2 495.432 17.4105  26
  -1  -7   2 486.729 17.5570  26
   1   7   2 531.584 17.3816  24
  -1  -7   3 10.8968 1.90006  17
  -1   7   3 13.8650 4.37523  29
  -1   7   3 11.5792 2.37292   6
  -1  -7   3 9.42949 2.56062  21
  -1   7   3 12.2889 2.00155  14
   1  -7   3 11.0668 2.63968  17
   1   7   4 221.425 9.50423  18
   1   7   4 232.980 11.3383  29
  -1   7   4 234.294 10.9324  29
  -1   7   4 227.248 10.1777  12
   1   7   4 227.299 9.88048  12
   1  -7   4 206.424 10.7153   7
  -1  -7   4 223.534 10.6421   7
  -1   7   4 228.360 8.54590  14
  -1  -7   4 226.445 8.52720  21
   1  -7   4 228.387 10.0743  10
  -1  -7   4 247.183 9.97694  10
  -1  -7   4 248.203 11.2588  31
   1  -7   4 238.298 10.9696  31
   1  -7   4 240.362 10.4510   3
  -1  -7   4 252.562 10.3449   3
   1  -7   4 240.511 9.71951  23
   1  -7   5 65.6971 7.22333  31
  -1  -7   5 65.6855 7.50587  31
   1   7   5 57.1193 5.47471  18
  -1   7   5 71.7697 5.36954  18
  -1   7   5 66.7174 6.32033  12
  -1   7   5 66.1497 3.61492  16
   1  -7   5 62.7233 6.63005   3
  -1  -7   5 68.5517 6.55125   3
   1   7   5 71.3004 7.64972  29
  -1   7   5 58.6567 7.19431  29
   1  -7   5 63.9920 5.73906  23
   1  -7   5 59.1838 6.95112  10
  -1  -7   5 56.6263 6.51521  10
  -1  -7   5 70.3547 3.76120  21
   1   7   5 62.4273 5.73313  12
   1  -7   5 70.3470 8.02802   7
  -1  -7   5 61.8540 7.39026   7
   1   7   6 132.399 8.05933  18
  -1   7   6 132.125 7.68485  18
   1  -7   6 131.079 7.91303  23
  -1  -7   6 112.051 7.27742  23
   1  -7   6 99.7240 9.43571   3
  -1  -7   6 125.431 9.30283   3
   1  -7   6 120.242 8.49247  14
  -1   7   6 131.114 10.0881  29
   1   7   6 124.235 10.3967  29
   1  -7   6 131.310 9.98514  31
  -1  -7   6 126.706 10.3934  31
   1   7   6 129.245 9.64674  28
  -1   7   6 142.476 10.1888  28
  -1   7   6 141.685 8.57013  12
   1   7   6 128.225 7.89099  12
   1  -7   6 124.089 10.2301  10
  -1  -7   6 106.290 9.57296  10
  -1  -7   7 29.1651 8.36601   3
   1  -7   7 24.9876 8.62583   3
   1  -7   7 31.8626 7.09075  14
  -1   7   7 28.3108 6.58810  12
   1   7   7 28.2400 5.91143  12
   1   7   7 24.7259 6.58160  18
  -1   7   7 34.2313 6.21103  18
   1   7   7 25.2591 8.10673  28
  -1   7   7 40.5289 8.62916  28
   1   7   7 17.5544 8.85828  29
  -1   7   7 35.9674 8.89997  29
  -1  -7   7 37.2462 8.92148  31
   1  -7   7 24.4665 8.07564  31
   1  -7   7 23.8764 6.09393  23
  -1  -7   7 37.1294 5.85798  23
   1  -7   8 68.4400 10.3567  31
  -1  -7   8 57.9748 10.5178  31
   1  -7   8 52.1560 7.66052  18
  -1   7   8 61.6425 7.70043  18
   1   7   8 59.1963 8.19984  18
  -1  -7   8 54.5262 11.2711   3
   1  -7   8 44.3110 11.1673   3
   1   7   8 58.2448 6.93334  22
  -1   7   8 62.7906 10.0850  28
   1   7   8 44.1947 9.35434  28
   1  -7   8 53.6364 10.9236  26
  -1  -7   8 54.6691 11.2799  26
  -1   7   8 68.2620 7.69084  12
   1   7   8 50.4276 7.08634  12
  -1  -7   8 38.5197 7.88684  14
   1  -7   8 65.4469 8.46052  14
   1   7   8 60.4549 11.2727  29
   1  -7   8 60.2478 9.72406  29
  -1  -7   8 37.4823 9.06784  29
  -1   7   8 39.8559 10.3505  29
   1  -8  -8 24.7376 8.21517   1
  -1  -8  -8 21.0307 7.63894   1
  -1   8  -8 14.5723 7.74541   1
   1   8  -8 21.4535 8.31834   1
   1   8  -8 21.3567 8.12123  30
   1  -8  -8 33.8160 7.12054  10
  -1  -8  -8 17.6737 7.24496  10
   1   8  -8 28.5666 8.35505   8
  -1   8  -8 21.5034 8.03041   8
   1  -8  -8 19.3450 7.89034  19
   1   8  -8 19.8157 7.45405  19
  -1  -8  -8 6.82993 7.02389  19
   1  -8  -8 15.8634 5.90867  27
   1  -8  -8-4.47092 8.07671   7
  -1  -8  -8 2.91072 8.32174   7
   1   8  -8 37.5341 10.3439   5
  -1   8  -8 22.6157 9.27939   5
   1  -8  -8 21.8095 9.33009  30
  -1  -8  -8 22.3668 9.06204  30
   1   8  -8 31.4937 8.68117  13
  -1   8  -8 27.3069 8.03896  13
  -1   8  -8 16.1708 7.48653  25
   1   8  -8 12.9922 7.13438  25
  -1  -8  -8 22.3387 6.35353  15
   1  -8  -8 29.9543 6.68315  15
   1  -8  -7 149.739 10.0704  19
   1   8  -7 164.095 9.55707  19
  -1  -8  -7 144.168 9.05675  19
   1   8  -7 168.694 9.89531  25
  -1   8  -7 145.121 10.1653  25
   1  -8  -7 148.343 8.78946  15
  -1  -8  -7 138.363 8.53922  15
   1  -8  -7 139.790 11.4007  30
  -1  -8  -7 150.533 10.8967  30
   1  -8  -7 131.290 9.29166  10
  -1  -8  -7 138.849 9.77974  10
   1   8  -7 133.873 10.2169  13
  -1  -8  -7 146.017 9.83175   1
   1   8  -7 145.756 10.2798   1
   1  -8  -7 131.279 9.83000   1
   1  -8  -7 129.616 10.5366   7
  -1  -8  -7 138.372 11.0421   7
   1   8  -7 140.244 11.3843   6
  -1   8  -7 127.631 10.5653   6
  -1   8  -7 144.417 10.8887   5
   1   8  -7 136.035 11.5788   5
  -1  -8  -6 16.6051 5.77732   1
   1   8  -6 33.9945 6.44608   1
   1  -8  -6 19.7283 5.82741   1
  -1  -8  -6 31.3189 6.73576  30
   1  -8  -6 27.9579 7.13311  30
  -1  -8  -6 30.8346 6.58814  10
   1  -8  -6 35.1818 6.31180  10
  -1  -8  -6 26.5142 4.78681  13
   1   8  -6 30.1711 6.65496  13
   1  -8  -6 41.9165 6.12790  19
  -1  -8  -6 24.8326 5.11867  19
   1  -8  -6 29.8691 4.97039  15
  -1  -8  -6 17.1341 7.51939   7
   1  -8  -6 23.6222 7.48318   7
   1   8  -6 18.6087 5.96475  25
  -1   8  -6 35.9955 6.54039  25
   1  -8  -6 22.8458 6.30720   3
  -1  -8  -6 25.5222 6.55892   3
  -1   8  -6 37.7325 6.85608  12
   1   8  -6 22.2100 6.95687  12
   1   8  -6 27.9456 7.30375   6
   1   8  -6 30.9496 6.85734   5
  -1   8  -6 24.7895 6.66821   6
   1  -8  -5 373.996 15.7557  10
  -1  -8  -5 371.096 15.9279  10
  -1  -8  -5 401.272 14.5850  19
   1  -8  -5 434.086 15.1023  19
   1  -8  -5 408.307 15.9523   3
  -1  -8  -5 372.469 16.0251   3
  -1   8  -5 397.467 15.4157  12
   1   8  -5 378.740 15.5715  12
  -1  -8  -5 362.849 17.0105   7
  -1   8  -5 390.117 16.2454   6
   1  -8  -5 369.389 16.7673   7
   1   8  -5 389.297 16.7308   6
   1  -8  -5 401.903 16.6182  30
  -1  -8  -5 394.185 16.1226  30
  -1   8  -5 353.050 12.7841   2
   1  -8  -5 386.659 15.2124   1
   1   8  -5 419.889 15.3298  25
  -1   8  -5 404.159 15.5605  25
   1  -8  -5 387.907 14.5953  15
  -1   8  -5 394.383 14.4314  16
  -1   8  -4 59.2796 5.21038  25
   1   8  -4 53.1717 4.86246  25
  -1   8  -4 52.2666 2.85667   2
   1  -8  -4 45.8300 4.46071   1
   1  -8  -4 52.7321 6.22005  10
  -1  -8  -4 52.4256 6.39007  10
   1  -8  -4 48.3358 4.51948  19
  -1   8  -4 45.4955 5.69071  28
   1   8  -4 51.0225 6.19604  28
  -1  -8  -4 53.6293 3.68003  13
   1   8  -4 49.1598 4.94976  12
  -1   8  -4 56.9746 4.83501  12
   1   8  -4 59.8481 6.25270   6
   1  -8  -4 53.8093 5.65802  30
  -1  -8  -4 38.1674 5.18929  30
   1   8  -4 44.8664 4.76990  16
   1  -8  -4 49.1003 4.06891  15
  -1  -8  -4 56.0358 5.88508   3
   1  -8  -4 44.5457 5.62497   3
  -1   8  -3 913.538 30.7316  16
   1  -8  -3 1006.86 30.8631  19
   1  -8  -3 931.134 30.7766   1
  -1   8  -3 927.613 30.0055   2
  -1  -8  -3 934.375 30.0792  13
  -1  -8  -3 909.051 30.2425  23
  -1   8  -3 927.688 31.1135  25
  -1   8  -2 63.6439 3.27996   2
  -1  -8  -2 66.9132 6.03360   3
   1  -8  -2 61.2583 5.70769   3
  -1   8  -2 71.3127 4.09303  25
   1   8  -2 67.1980 3.66746  25
   1  -8  -2 56.1657 2.42601  23
   1  -8  -2 61.3467 4.47750  29
  -1  -8  -2 66.8322 4.96014  29
  -1   8  -2 60.9399 3.36213  21
   1   8  -2 49.0957 4.46376  28
  -1   8  -2 56.7287 4.50031  28
  -1   8  -2 51.5130 4.77202   4
   1  -8  -2 63.9459 3.85257  15
  -1  -8  -2 63.5735 3.55972  15
   1   8  -2 68.4286 4.17638  16
  -1  -8  -2 64.4417 3.39548  14
   1  -8  -2 68.0594 3.72678   1
   1  -8  -2 56.3012 5.02934  30
  -1   8  -2 66.1558 5.09190  31
   1   8  -2 60.5076 5.23693  31
  -1  -8  -2 61.5830 4.58435  30
   1   8  -2 64.0930 5.10153   6
   1   8  -2 68.6069 4.02082  12
  -1  -8  -2 63.2421 2.57050  13
   1   8  -1 1026.28 34.5629  26
  -1   8  -1 1032.61 34.4103  26
   1  -8  -1 1058.12 34.0902  11
  -1  -8  -1 1075.93 34.2993  24
   1   8  -1 1011.52 34.1879  21
   1  -8  -1 1044.17 33.8351  20
  -1  -8  -1 1100.62 33.4083  19
  -1   8  -1 1037.13 34.5615   4
   1   8  -1 1034.71 34.2338   4
  -1  -8  -1 1028.38 33.8943  18
   1   8  -1 1040.65 34.2036  16
   1  -8  -1 1053.22 34.1283  15
  -1  -8  -1 1051.58 33.8857  15
   1  -8  -1 1080.19 34.3534   4
   1   8  -1 1051.86 34.7892  31
   1  -8  -1 1016.01 34.7086  29
  -1  -8  -1 994.594 34.8454  29
  -1   8  -1 1069.16 33.6639  27
   1   8   0 170.624 6.61400  22
  -1  -8   0 167.047 6.45652  22
   1   8   0 161.942 6.84408  21
   1  -8   0 184.254 7.00762   9
  -1  -8   0 174.398 7.18013   9
   1  -8   0 173.546 6.26058  27
  -1  -8   0 169.787 6.01885  20
  -1   8   0 168.920 6.26438  20
   1   8   0 162.953 7.61349   9
  -1   8   0 164.615 7.32369   9
   1  -8   0 155.750 6.66987   2
   1   8   0 174.400 6.50362   4
  -1   8   0 164.911 6.67212  11
  -1  -8   0 162.423 6.53933  11
   1  -8   0 166.535 7.04950  11
   1   8   0 168.636 6.27704  11
  -1  -8   0 154.358 7.29797  24
   1  -8   0 161.054 7.16935  24
   1   8   0 175.088 6.35103  15
  -1   8   0 162.671 6.76896  15
  -1  -8   0 174.269 6.69678   4
  -1   8   0 166.887 6.80879   4
   1  -8   0 168.206 7.01600   4
  -1   8   0 163.495 6.64484  26
   1   8   0 157.382 6.74530  26
  -1  -8   0 168.378 6.53846  26
  -1  -8   1 1043.72 34.0901  22
   1   8   1 1063.75 34.3066  22
  -1   8   1 1079.63 34.4585   9
   1   8   1 1066.30 34.5746   9
  -1   8   1 1151.20 34.0696  19
  -1   8   1 1073.73 33.9157   1
   1  -8   1 1093.86 34.0814   2
  -1   8   1 1056.20 34.0961  15
   1   8   1 1089.19 33.9275  15
  -1  -8   1 1018.72 33.4717  27
   1  -8   1 1064.97 34.3630  26
  -1  -8   1 1049.90 34.4657  26
   1   8   1 1058.84 34.7506  24
  -1   8   1 1038.46 34.5578  24
  -1   8   1 1027.47 34.8169  30
   1   8   1 1067.37 34.5253  30
   1  -8   1 1002.24 34.3313  25
  -1  -8   1 1096.53 34.1663  25
   1  -8   2 63.3283 3.54230  17
  -1   8   2 58.5047 3.19074  18
  -1   8   2 57.3743 4.45715  30
   1   8   2 68.3685 4.02298  30
   1   8   2 54.0256 4.11936   8
  -1   8   2 66.1813 4.55977   8
  -1  -8   2 67.7431 3.73267   7
   1  -8   2 66.0144 3.96728   7
  -1  -8   2 53.7395 4.25106  25
   1  -8   2 57.9712 4.78522  25
  -1   8   2 66.8342 4.39524  24
   1   8   2 61.5915 4.61736  24
   1  -8   2 47.9594 4.38713  26
  -1  -8   2 60.9217 4.92723  26
  -1   8   2 63.4941 3.13016  13
   1  -8   2 59.6627 2.47880  22
  -1  -8   2 63.2738 3.73796  21
  -1   8   2 57.1101 5.16476  29
   1   8   2 62.3231 5.48464  29
  -1  -8   3 914.604 31.3197  31
  -1  -8   3 920.495 29.7462  21
  -1  -8   3 864.703 30.9791  26
   1  -8   3 911.222 29.8369  17
  -1   8   3 925.673 29.7964  18
  -1   8   3 911.916 29.6939   6
  -1  -8   4 50.2969 3.47213  21
  -1  -8   4 54.9511 5.17964   3
   1  -8   4 55.1818 5.90414  31
  -1  -8   4 51.6129 6.11821  31
  -1  -8   4 44.1730 2.98993  17
  -1   8   4 48.7913 4.20562  18
   1   8   4 49.8954 4.55258  18
  -1   8   4 50.1614 3.32357  14
  -1  -8   4 56.1868 4.87362  10
   1  -8   4 42.0089 5.00439  10
  -1   8   4 51.1965 5.53809   5
  -1  -8   4 52.1369 5.87895   7
   1  -8   4 42.4720 5.86595   7
  -1   8   4 58.8237 6.29986  29
   1   8   4 47.7251 6.45642  29
  -1   8   4 40.9638 5.19454  12
   1   8   4 47.1244 5.12168  12
   1  -8   4 46.5766 5.24417   3
  -1  -8   5 376.393 15.2740   3
   1  -8   5 373.469 15.5315   3
   1   8   5 375.094 14.3886  18
  -1   8   5 385.701 14.0743  18
  -1  -8   5 383.187 16.4506  31
   1  -8   5 399.888 16.2164  31
  -1   8   5 350.504 12.5660  16
   1  -8   5 372.779 15.4864  10
  -1  -8   5 372.308 15.1642  10
  -1   8   5 377.465 15.0145  12
   1   8   5 369.706 14.6538  12
   1  -8   5 343.156 14.4350  23
  -1   8   5 365.442 16.2593  29
   1   8   5 369.044 16.5526  29
  -1  -8   5 364.925 16.0856   7
   1  -8   5 355.249 16.3497   7
  -1   8   6 19.9087 5.13219  18
   1   8   6 34.4072 5.89995  18
   1   8   6 25.2522 5.59647  12
  -1   8   6 28.1327 5.92709  12
   1  -8   6 33.1308 7.55681  31
  -1  -8   6 26.6811 7.78752  31
  -1   8   6 21.5265 7.74582  29
   1   8   6 29.0478 7.91196  29
  -1   8   6 38.3299 7.89201  28
   1   8   6 26.7900 7.42969  28
   1  -8   6 37.8521 5.76893  23
  -1  -8   6 23.3447 5.20272  23
   1  -8   6 28.1006 6.18608  14
   1  -8   6 26.3876 7.93207  10
  -1  -8   6 32.0695 7.50222  10
   1  -8   6 24.5683 6.99597   3
  -1  -8   6 34.1339 7.06354   3
   1  -8   7 128.247 11.6472  26
  -1   8   7 132.519 8.68624  18
   1   8   7 134.851 9.15004  18
   1  -8   7 125.598 8.80754  23
  -1  -8   7 139.165 8.46776  23
  -1  -8   7 131.817 10.9872   3
   1  -8   7 136.820 11.4192   3
   1  -8   7 116.920 9.43700  14
   1   8   7 143.688 10.7177  28
  -1   8   7 128.269 10.9175  28
   1   8   7 144.201 12.4050  29
  -1   8   7 143.938 11.8007  29
   1  -8   7 127.873 11.0108  31
  -1  -8   7 155.117 12.0555  31
  -1  -8   7 111.204 11.9560  26
   1   8   7 128.129 8.59729  12
  -1   8   7 143.912 9.36155  12
   1  -8   8 27.7572 7.68528  14
  -1  -8   8 15.4657 7.49370  14
  -1   8   8 24.6999 6.92444  18
   1  -8   8 14.2237 6.92242  18
   1   8   8 12.0948 7.07517  18
   1  -8   8 22.9136 6.84566  23
   1   8   8 24.1385 6.33956  22
   1   8   8 20.5988 6.47931  12
  -1   8   8 28.5054 7.00246  12
  -1  -8   8 13.7266 9.43584  31
   1  -8   8 13.2521 8.82726  31
  -1   8   8 19.6420 10.4900  29
   1   8   8 17.0363 8.53713  28
   1   8   8 21.0428 10.8291  29
  -1   8   8 19.8920 9.19810  28
  -1  -8   8 16.8289 10.0928   3
   1  -8   8 12.7348 10.2890   3
   1  -8   8 18.8396 10.3698  26
  -1  -8   8 14.5740 10.2847  26
   1  -9  -8 156.250 10.3657  10
  -1  -9  -8 167.722 10.7856  10
   1   9  -8 148.852 11.5159  13
  -1   9  -8 147.470 11.2358  13
  -1   9  -8 139.552 10.7568  25
   1   9  -8 140.524 10.1701  25
   1   9  -8 164.552 10.6443  19
  -1  -9  -8 168.094 10.8298  19
   1  -9  -8 171.855 11.2847  19
  -1  -9  -8 122.742 12.3197  30
   1  -9  -8 148.425 13.1436  30
  -1  -9  -8 161.328 9.80607  15
   1  -9  -8 155.046 9.99295  15
   1  -9  -8 147.867 11.0957   1
   1   9  -8 173.079 11.4744   1
  -1   9  -8 147.276 11.4177   1
  -1  -9  -8 147.483 10.7588   1
  -1   9  -8 164.199 11.4417   8
   1   9  -8 168.808 11.9073   8
   1  -9  -8 166.451 9.51835  27
   1  -9  -8 136.725 11.4828   7
  -1  -9  -8 144.472 11.7267   7
  -1   9  -8 162.369 12.9136   5
   1   9  -8 172.409 13.6064   5
   1   9  -7 71.2250 9.52167   6
  -1   9  -7 65.5824 9.05995   6
  -1   9  -7 67.3373 9.12241   5
   1   9  -7 80.2057 9.91164   5
   1  -9  -7 85.5766 8.32287  19
  -1  -9  -7 70.8687 7.13407  19
   1   9  -7 72.7158 7.59070  19
  -1   9  -7 67.5114 8.06414  25
   1   9  -7 53.9252 7.50245  25
  -1  -9  -7 93.2038 10.0024   7
   1  -9  -7 79.4211 9.16436   7
  -1  -9  -7 70.5209 9.16635  30
   1  -9  -7 77.5967 9.82141  30
   1  -9  -7 61.9683 7.61817  10
  -1  -9  -7 82.3622 8.41390  10
   1   9  -7 81.4300 8.58209  13
   1  -9  -7 65.6082 6.82879  15
  -1  -9  -7 68.1936 6.83727  15
   1  -9  -7 60.7253 8.08372   1
  -1  -9  -7 72.4050 7.86343   1
   1   9  -7 81.3103 8.07657   1
   1  -9  -6 371.698 15.2146  19
  -1  -9  -6 366.403 14.4052  19
  -1  -9  -6 339.653 14.8791   1
   1  -9  -6 362.605 15.2614   1
   1   9  -6 355.872 15.3288   1
  -1  -9  -6 364.884 15.8022  10
   1  -9  -6 363.451 15.5560  10
   1   9  -6 322.733 15.7622  12
  -1   9  -6 354.723 15.7390  12
   1  -9  -6 354.266 15.7213   3
  -1  -9  -6 351.410 16.0526   3
  -1  -9  -6 352.820 14.2754  15
   1  -9  -6 356.540 14.4632  15
   1  -9  -6 341.157 16.8319   7
  -1  -9  -6 352.878 17.2288   7
   1   9  -6 383.419 15.1728  25
  -1   9  -6 362.332 15.5304  25
   1   9  -6 341.419 16.8113   6
  -1   9  -6 344.596 16.3162   6
   1  -9  -6 364.909 16.8576  30
  -1  -9  -6 355.917 16.3798  30
   1   9  -6 372.982 15.6712  13
  -1  -9  -5 138.539 7.21560  19
   1  -9  -5 154.388 8.07964  19
  -1  -9  -5 124.987 8.82020  30
   1  -9  -5 140.426 9.35062  30
  -1  -9  -5 142.451 7.85166   1
   1  -9  -5 142.138 8.02195   1
  -1   9  -5 141.242 9.41432   6
  -1  -9  -5 125.854 10.1393   7
   1  -9  -5 123.193 9.91014   7
   1  -9  -5 134.707 7.34736  15
  -1  -9  -5 154.745 7.43019  15
  -1   9  -5 128.899 7.31131  16
   1   9  -5 148.311 8.61070  12
  -1   9  -5 149.947 8.35597  12
   1   9  -5 143.187 9.73690   6
   1  -9  -5 140.295 8.73210   3
  -1  -9  -5 147.781 9.25994   3
  -1   9  -5 147.306 8.48494  25
   1   9  -5 153.167 8.05283  25
   1  -9  -5 143.093 9.18548  10
  -1  -9  -5 125.280 9.38847  10
  -1  -9  -4 783.605 24.9451  19
   1  -9  -4 835.222 25.5317  19
  -1  -9  -4 753.942 24.4029  13
  -1   9  -4 727.561 25.4758  12
   1   9  -4 735.923 25.6409  12
   1  -9  -4 749.796 25.4013   1
   1  -9  -4 753.342 26.8286  30
  -1  -9  -4 762.696 26.4428  30
   1   9  -4 730.732 25.5001  16
  -1   9  -4 735.870 25.1215  16
   1  -9  -4 746.127 25.1682  15
  -1  -9  -4 793.052 25.1482  15
   1   9  -4 720.215 26.3886  28
  -1   9  -4 705.245 26.2339  28
  -1  -9  -4 739.138 24.3620  23
   1  -9  -4 733.415 26.4068   3
  -1  -9  -4 734.127 26.6583   3
  -1   9  -4 708.450 23.9115   2
  -1  -9  -4 653.902 26.4091  10
   1  -9  -4 645.089 26.0847  10
   1   9  -4 736.321 26.9038   6
  -1   9  -4 776.051 25.7663  25
   1   9  -4 710.585 25.3086  25
  -1  -9  -3 294.702 10.0485  19
  -1  -9  -3 281.295 12.2374   3
  -1   9  -3 278.132 9.66483   2
  -1  -9  -3 281.488 11.5364  29
   1  -9  -3 301.513 10.5280  15
   1   9  -3 288.269 12.0554   6
  -1  -9  -3 267.417 9.89084  23
   1  -9  -3 278.870 10.4836   1
  -1   9  -3 255.692 10.7281  25
   1   9  -3 261.276 10.6381  12
  -1  -9  -3 278.148 9.59776  13
   1   9  -2 1312.09 41.2677  25
  -1   9  -2 1278.40 40.8701  27
  -1   9  -2 1281.60 41.1410  21
  -1  -9  -2 1296.83 40.9134  19
   1  -9  -2 1298.20 41.2710   1
   1   9  -2 1244.07 41.9828   4
  -1   9  -2 1221.63 42.2444   4
   1   9  -2 1299.72 41.7047  16
  -1  -9  -2 1311.74 41.2705  15
  -1  -9  -2 1283.31 41.0464  14
   1  -9  -2 1248.84 41.3746  15
   1  -9  -2 1198.33 42.5205   3
   1   9  -2 1294.41 42.1421  28
   1  -9  -2 1310.84 42.0981  29
   1   9  -2 1273.61 42.6007  31
  -1  -9  -2 1232.73 42.0143  30
  -1   9  -2 1299.83 42.4193  31
   1   9  -1 320.785 12.0976  26
  -1   9  -1 323.680 11.8533  26
   1   9  -1 295.587 11.3321  11
  -1   9  -1 307.816 11.7052  11
  -1  -9  -1 341.049 11.1711  11
   1  -9  -1 312.764 11.3393  11
  -1  -9  -1 325.406 11.6117  24
   1  -9  -1 338.432 11.5394  24
   1   9  -1 316.022 11.5649  21
   1  -9  -1 326.313 11.0444  20
   1   9  -1 325.643 10.7454  20
   1  -9  -1 321.742 11.6657   4
   1   9  -1 318.563 11.5140   4
  -1   9  -1 324.500 11.8414   4
  -1  -9  -1 308.611 11.0501  18
   1   9  -1 311.567 11.5198  16
  -1  -9  -1 320.529 11.1675  15
   1  -9  -1 310.968 11.4309  15
  -1   9  -1 330.726 10.7560  27
  -1  -9  -1 314.579 10.3920   1
   1   9  -1 330.199 12.2294  31
   1  -9  -1 312.849 12.2526  29
  -1  -9  -1 318.641 12.3614  29
  -1  -9   0 1919.73 62.2485  20
  -1   9   0 2029.93 62.4505  20
  -1   9   0 2004.17 62.9619   4
   1  -9   0 1964.33 63.1230   4
  -1  -9   0 1946.76 62.7996   4
  -1  -9   0 1914.18 62.6402  11
  -1   9   0 1973.58 62.6868  11
   1   9   0 2065.78 62.4762  11
   1  -9   0 1932.82 62.9149  11
  -1   9   0 1971.38 62.7572  15
   1   9   0 1988.84 62.4758  15
  -1   9   0 1973.72 62.7059  26
   1   9   0 2007.78 62.8519  26
   1  -9   0 1954.96 62.4307  27
   1  -9   0 1952.80 63.0068  24
  -1  -9   0 1900.27 63.0932  24
  -1  -9   0 1994.47 63.0001   9
   1  -9   0 2020.42 62.8919   9
  -1  -9   0 1966.41 62.5369  22
   1   9   0 1987.05 62.8641  21
   1   9   0 1913.29 62.6321  22
   1  -9   0 1910.05 62.7351   2
   1   9   0 1929.38 63.2902   9
  -1   9   0 1872.19 63.0647   9
  -1  -9   1 335.410 11.4110  22
   1   9   1 333.212 11.7032  22
  -1   9   1 326.900 11.9250   9
   1   9   1 337.140 12.1893   9
  -1   9   1 361.011 11.2760  19
   1  -9   1 351.321 11.4074   2
  -1   9   1 332.835 11.0885   1
  -1   9   1 329.703 11.4433  15
   1   9   1 321.913 11.1746  15
  -1  -9   1 317.628 10.6719  27
   1  -9   1 334.620 11.8174  25
  -1  -9   1 330.105 11.4541  25
   1   9   1 322.533 12.3587  24
  -1   9   1 316.154 12.1343  24
  -1   9   1 331.238 12.3404  30
   1   9   1 327.922 11.9632  30
  -1  -9   1 314.523 12.5324   9
   1  -9   1 297.458 12.3221   9
   1  -9   1 327.747 11.7270  26
  -1  -9   1 341.303 11.8795  26
  -1   9   2 1224.41 41.7855   8
   1   9   2 1251.02 41.5700   8
   1   9   2 1265.07 41.6165  30
   1  -9   2 1294.06 41.2586  17
  -1   9   2 1236.74 40.8885  18
  -1  -9   2 1286.54 41.2580   7
   1  -9   2 1278.97 41.4164   7
  -1   9   2 1276.62 40.8177  13
  -1  -9   2 1282.57 41.5890  25
   1  -9   2 1281.28 41.8448  25
   1   9   2 1182.22 42.5694  29
   1  -9   2 1295.90 41.7677  26
   1   9   2 1292.77 41.8602  24
  -1   9   2 1273.59 41.6680  24
   1  -9   2 1318.70 40.4705  22
   1  -9   3 274.611 10.9729   7
  -1   9   3 270.616 10.7950   8
  -1  -9   3 258.942 11.3908  26
   1  -9   3 269.778 11.2696  26
  -1   9   3 260.186 9.63483   6
  -1   9   3 279.509 11.5790   5
   1  -9   3 281.189 10.5139  10
  -1   9   3 265.731 9.79505  18
   1  -9   3 267.590 9.95266  17
  -1  -9   3 278.600 11.6964  31
  -1   9   3 284.386 10.9635  30
   1   9   4 729.552 24.6095  18
  -1  -9   4 696.349 23.4109  17
  -1   9   4 725.598 24.1958  18
  -1  -9   4 774.324 26.4074  31
   1  -9   4 746.621 26.0088  31
   1  -9   4 759.074 25.5393   3
  -1   9   4 689.669 25.3030  12
   1   9   4 704.688 25.0279  12
   1  -9   4 711.364 24.9279  10
  -1  -9   4 706.447 24.6993  10
  -1  -9   4 693.006 25.8595  26
   1  -9   4 693.021 25.6787  26
   1   9   4 737.835 25.3448   5
  -1   9   4 733.557 25.7742   5
  -1   9   4 692.801 26.1874  29
   1   9   4 733.650 26.6226  29
  -1  -9   4 677.669 25.4088   7
   1  -9   4 742.108 26.0607   7
  -1  -9   5 124.565 8.05144   3
   1  -9   5 127.650 8.52197   3
  -1   9   5 130.601 6.87151  18
   1   9   5 135.792 7.37485  18
   1  -9   5 112.059 8.27223  10
  -1  -9   5 122.862 7.94578  10
   1  -9   5 123.484 9.32067  26
  -1  -9   5 119.287 9.26521  26
  -1   9   5 109.433 5.21489  16
  -1   9   5 131.420 9.69458  29
   1   9   5 129.077 9.88014  29
   1   9   5 131.743 7.80481  12
  -1   9   5 133.527 8.28062  12
   1  -9   5 110.729 7.36671  23
   1  -9   5 128.012 8.89019  31
  -1  -9   5 141.795 9.35719  31
  -1  -9   5 137.612 9.36530   7
   1  -9   5 128.446 9.45612   7
  -1   9   6 342.679 13.7394  18
   1   9   6 338.248 14.2100  18
  -1  -9   6 339.168 15.6084   3
   1  -9   6 349.867 15.8380   3
   1  -9   6 345.902 14.2544  23
  -1  -9   6 330.834 13.9627  23
   1   9   6 361.802 17.1805  29
  -1   9   6 337.621 16.6483  29
   1  -9   6 342.456 16.3020  26
  -1  -9   6 313.973 16.2214  26
   1  -9   6 307.109 15.8000  10
  -1  -9   6 320.884 15.5058  10
   1   9   6 354.525 14.2979  12
  -1   9   6 312.708 14.4801  12
  -1   9   6 314.250 15.9494  28
   1   9   6 330.187 15.6559  28
  -1  -9   6 360.537 16.6426  31
   1  -9   6 361.533 16.3765  31
   1   9   7 57.3520 10.2965  29
  -1   9   7 50.6800 9.26537  28
   1   9   7 78.7879 9.40348  28
  -1   9   7 67.3078 10.2485  29
  -1   9   7 74.0959 7.76283  12
   1   9   7 69.9328 7.24077  12
   1  -9   7 83.3647 7.38211  23
   1  -9   7 48.6330 7.56511  14
   1  -9   7 68.1833 9.55282  31
  -1  -9   7 73.5758 9.81857  31
   1   9   7 64.9509 7.05429  22
  -1  -9   7 63.5984 6.75222  23
   1   9   7 66.5471 7.52050  18
  -1   9   7 69.8308 7.12361  18
   1  -9   7 68.8594 9.73700   3
  -1  -9   7 56.7999 9.17969   3
  -1  -9   7 69.3394 10.2152  26
   1  -9   7 55.3566 9.92852  26
   1   9   8 133.699 9.39322  22
   1   9   8 160.813 10.5613  18
  -1   9   8 149.899 9.86350  18
   1  -9   8 143.162 10.0883  18
   1  -9   8 160.348 12.7201  31
  -1   9   8 162.389 10.3016  12
   1   9   8 170.148 9.69041  12
   1  -9   8 130.390 13.4989   3
  -1  -9   8 161.659 13.4618   3
   1   9   8 157.115 12.0083  28
   1   9   8 139.701 13.7062  29
  -1   9   8 139.744 13.5950  29
   1  -9   8 143.436 12.9763  26
   1  -9   8 164.399 11.0342  14
  -1  -9   8 128.856 10.5002  14
   1  -9   8 149.963 10.0295  23
  -1  -9   8 146.944 9.57866  23
  -1 -10  -7 82.8695 8.84688  10
   1 -10  -7 82.0044 8.25525  10
   1  10  -7 97.3944 9.35658  13
  -1 -10  -7 101.969 7.89042  19
   1  10  -7 90.2024 8.12055  19
   1 -10  -7 76.0061 8.30191  19
   1  10  -7 90.9063 8.07315  25
  -1  10  -7 87.2719 8.61395  25
  -1 -10  -7 94.3459 7.56517  15
   1 -10  -7 89.5462 7.51467  15
  -1 -10  -7 97.0133 8.33703   1
   1  10  -7 89.9099 8.87334   1
   1 -10  -7 95.3923 8.61924   1
  -1 -10  -7 96.9477 9.39770   3
   1 -10  -7 101.660 10.4199   7
  -1 -10  -7 110.102 10.8117   7
   1 -10  -7 114.319 11.0013  30
  -1 -10  -7 82.1988 9.73693  30
  -1  10  -7 91.9824 9.75130   6
   1  10  -7 96.6702 10.5225   6
   1  10  -7 105.267 10.6045   5
  -1  10  -7 79.7019 9.27869   5
  -1  10  -7 90.5773 9.42208  12
   1  10  -7 86.0143 9.73513  12
   1 -10  -6 2.03509 6.17090  10
  -1 -10  -6-2.18596 6.68647  10
   1  10  -6 4.34322 6.22649  13
  -1 -10  -6-1.77022 6.50599  30
   1 -10  -6 7.31856 7.05307  30
  -1 -10  -6 7.84722 4.99571  19
   1 -10  -6 0.63092 5.81771  19
   1 -10  -6 4.25336 4.90285  15
  -1 -10  -6-1.25405 4.45053  15
   1  10  -6 4.32400 5.58831  25
  -1  10  -6-5.16814 6.10280  25
  -1 -10  -6 4.06126 5.42096   1
   1  10  -6 14.8811 6.00001   1
   1 -10  -6 3.72228 5.49794   1
  -1  10  -6 0.69117 6.29968  12
   1  10  -6 13.0191 6.57217  12
  -1 -10  -6 8.07215 7.85979   7
   1 -10  -6 18.9060 7.83100   7
  -1 -10  -6 2.81237 6.41649   3
   1 -10  -6 1.12216 6.20508   3
   1  10  -6 2.41020 7.21285   6
  -1  10  -6-1.79422 6.38295   6
  -1 -10  -5 246.203 10.7385   1
   1 -10  -5 243.617 10.9972   1
   1 -10  -5 239.705 12.2777  10
  -1 -10  -5 245.171 12.4481  10
  -1 -10  -5 259.685 10.3935  19
   1 -10  -5 288.374 11.4167  19
  -1  10  -5 249.109 11.2360  12
   1 -10  -5 245.849 10.5601  15
  -1  10  -5 216.349 10.3878  16
  -1 -10  -5 251.469 10.4711  15
  -1 -10  -5 228.403 13.2465   7
  -1  10  -5 246.217 12.6476   6
  -1 -10  -5 259.513 12.3277  30
   1 -10  -5 256.522 12.8315  30
   1  10  -5 236.195 11.5492  12
   1 -10  -5 244.389 12.0049   3
  -1 -10  -5 238.871 12.1495   3
   1  10  -5 227.415 12.7124   6
   1  10  -5 230.294 10.8045  25
  -1  10  -5 237.602 11.1891  25
  -1  10  -4 17.0803 4.27551  12
   1  10  -4 13.5981 4.33157  12
   1  10  -4 9.55262 3.79938  25
  -1  10  -4 10.7163 4.32565  25
  -1 -10  -4 6.96198 2.57184  23
  -1 -10  -4 15.5548 3.75583   1
   1 -10  -4 17.6224 4.11399   1
  -1 -10  -4 12.1320 6.03250  10
   1  10  -4 9.54380 5.55041   6
   1 -10  -4 15.2012 4.11741  19
  -1 -10  -4 12.5853 3.29530  19
  -1  10  -4 15.1632 4.06245  16
   1  10  -4 12.8809 4.49203  16
  -1 -10  -4 13.3937 3.50257  15
   1 -10  -4 15.2383 3.65822  15
  -1 -10  -4 17.4409 2.80138  13
   1  10  -4 22.6034 5.83872  28
  -1  10  -4 19.3666 5.38682  28
   1 -10  -4 22.2800 5.21140  30
  -1 -10  -4 20.5956 5.08018  30
  -1 -10  -4 19.8614 5.54607   3
   1 -10  -4 17.8842 5.31750   3
  -1 -10  -3 351.534 12.5883  23
   1 -10  -3 355.646 13.1361   1
  -1  10  -3 383.485 13.5680  25
  -1  10  -3 324.189 14.3964   4
   1 -10  -3 371.952 14.8354  30
   1 -10  -3 372.424 13.2913  15
   1  10  -3 352.888 13.6631  16
   1  10  -3 370.767 14.8730   6
   1  10  -3 391.152 13.6171  12
  -1  10  -3 375.278 13.4400  12
   1 -10  -3 362.255 14.0887  29
  -1 -10  -3 367.556 14.3580  29
   1 -10  -3 357.041 14.7725   3
  -1 -10  -3 365.390 14.9933   3
  -1 -10  -3 373.225 12.7044  19
   1  10  -3 367.324 14.3708  28
  -1 -10  -2 18.3884 2.74817  18
  -1 -10  -2 20.7450 2.11645  19
  -1 -10  -2 23.1156 2.27516   1
  -1 -10  -2 20.7278 2.93569  15
  -1  10  -2 23.2334 2.12147  27
  -1 -10  -2 21.5673 2.51824  14
   1  10  -2 19.4423 3.47731  21
  -1  10  -2 20.9721 2.79104  21
   1  10  -2 20.8312 3.85950   4
  -1  10  -2 29.0618 4.50917  31
  -1  10  -1 427.703 13.4651  27
   1  10  -1 398.053 14.6938  26
  -1  10  -1 394.478 14.5357  26
  -1  10  -1 402.317 14.4140  11
   1 -10  -1 395.848 14.1465  11
   1  10  -1 407.740 14.1290  11
  -1 -10  -1 415.903 13.8921  11
   1 -10  -1 433.602 14.3213  24
  -1 -10  -1 429.030 14.3677  24
   1  10  -1 405.095 14.2115  21
   1  10  -1 420.585 13.4524  20
   1 -10  -1 412.347 13.7397  20
   1  10  -1 415.799 14.2511   4
  -1  10  -1 422.146 14.6210   4
   1 -10  -1 419.395 14.4731   4
  -1 -10  -1 388.991 13.7069  18
   1  10  -1 403.467 14.1934  16
   1 -10  -1 415.443 14.2695  15
  -1 -10  -1 404.535 13.9734  15
  -1 -10  -1 404.236 14.1554   4
   1  10  -1 403.811 14.9065  31
   1 -10  -1 435.777 15.1701  29
  -1 -10  -1 391.384 15.2318  29
  -1 -10  -1 372.242 12.9918   1
  -1  10   0 7.77794 4.15975   9
   1  10   0 7.01402 4.48751   9
   1 -10   0-1.28538 3.27375   9
  -1 -10   0 2.74238 3.45941   9
   1 -10   0 2.74032 3.39992   4
  -1 -10   0 1.65945 2.84628   4
  -1  10   0-0.12453 2.77203   4
  -1  10   0 2.19672 1.93499  20
   1  10   0 2.56699 3.01743  21
  -1 -10   0 2.88393 1.86612  20
   1 -10   0-0.10894 2.88495   2
   1  10   0 3.78423 2.29809  11
  -1  10   0 1.40119 2.55190  11
  -1  10   0 2.75305 3.02740  26
   1 -10   0 4.72481 2.23922  27
   1  10   0 2.52989 3.29026  26
  -1 -10   0-0.26001 2.47445  22
  -1  10   0 4.64813 2.09987  22
   1  10   0 1.74979 2.69667  22
  -1 -10   0 0.70831 2.96906  11
   1 -10   0 2.70519 3.43201  11
   1  10   0 6.53645 2.44618  15
  -1  10   0 3.06835 2.87615  15
   1 -10   0 2.11367 3.63910  24
  -1 -10   0-1.39307 3.75114  24
  -1  10   1 450.370 14.0560  19
  -1  10   1 407.450 15.1595  30
   1  10   1 403.510 14.8027  30
  -1  10   1 417.784 14.2450  15
   1  10   1 412.496 14.0111  15
  -1 -10   1 424.222 14.3132  25
   1 -10   1 431.662 14.5724  25
  -1 -10   1 416.722 15.3806   9
   1 -10   1 415.291 15.2565   9
  -1 -10   1 416.280 14.6334  26
   1  10   1 431.063 14.5286  26
   1 -10   1 421.033 14.5406  26
   1  10   1 417.119 14.4729  22
  -1 -10   1 413.132 14.1499  22
  -1 -10   1 405.581 13.5145  27
  -1  10   1 425.314 13.8596   1
   1 -10   1 437.360 14.2424   2
   1  10   1 404.824 15.1981  24
  -1  10   1 384.065 14.9331  24
   1  10   1 400.300 14.9806   9
  -1  10   1 425.860 14.8760   9
  -1 -10   2 23.0166 2.88070   7
   1 -10   2 23.2003 2.83713  17
  -1 -10   2 20.3002 1.64566   2
  -1  10   2 20.4167 2.03894  13
   1 -10   2 20.4888 4.12163  25
  -1 -10   2 24.1217 3.70312  25
  -1  10   2 22.4103 3.86869  24
   1  10   2 19.8909 3.19393  30
   1  10   2 21.4789 3.62114   8
  -1  10   3 363.012 13.2215  18
   1 -10   3 375.023 13.4404  17
   1  10   3 367.924 15.6468  29
  -1  10   3 376.684 14.2810   8
  -1 -10   3 387.735 14.8308  26
   1 -10   3 410.545 14.8025  26
   1 -10   3 390.974 14.4104   7
   1  10   3 405.826 14.5248  24
   1 -10   3 387.872 12.4704  22
  -1  10   3 395.772 14.5247  30
  -1  10   3 362.370 14.9130   5
  -1  10   3 364.032 13.0786   6
  -1  10   4 14.3609 3.47014  18
   1  10   4 11.1548 3.96398  18
   1  10   4 13.1870 4.57952   5
  -1  10   4 8.47551 4.31335   5
  -1 -10   4 12.1942 2.58305  17
  -1 -10   4 3.98106 4.79124   7
   1 -10   4 11.3973 4.87400   7
   1  10   4 7.27034 6.05599  29
  -1  10   4 19.5077 6.12454  29
  -1 -10   4 15.3913 5.71904  26
   1 -10   4 15.7889 5.53044  26
  -1 -10   4 10.8656 4.10109  10
   1 -10   4 13.6013 4.31076  10
  -1 -10   4 21.3701 5.49880  31
   1 -10   4 11.5597 5.13115  31
  -1  10   5 235.420 10.1666  18
   1  10   5 237.746 10.6476  18
   1 -10   5 244.148 12.5156  26
  -1 -10   5 217.993 12.5258  26
   1 -10   5 267.238 12.6446  31
  -1 -10   5 252.198 12.7108  31
   1  10   5 235.462 13.2067  29
  -1  10   5 247.536 13.0539  29
  -1 -10   5 242.616 11.5180   3
   1 -10   5 243.878 11.8527   3
   1 -10   5 249.770 12.7829   7
  -1 -10   5 252.456 12.4537   7
  -1 -10   5 242.754 11.3211  10
   1 -10   5 256.463 11.7803  10
   1 -10   5 199.075 10.5344  23
  -1  10   5 246.755 11.6183  12
   1  10   5 230.824 11.0087  12
   1  10   6 2.87944 5.37152  12
  -1  10   6 3.57130 5.84344  12
  -1 -10   6 9.14028 6.56169   3
   1 -10   6-0.84921 6.66856   3
  -1 -10   6 1.10356 5.13722  23
   1 -10   6 14.4157 7.67493  10
  -1 -10   6 2.20720 7.00093  10
  -1  10   6-3.00780 8.01629  29
   1  10   6 10.6534 8.20964  29
  -1  10   6 4.87313 4.94762  18
   1  10   6 3.92174 5.34613  18
   1 -10   6 7.29213 5.22915  23
   1 -10   6-0.45608 6.77539  31
  -1 -10   6 4.91113 7.28488  31
   1 -10   6 13.4560 8.00941  26
  -1 -10   6 0.87775 7.89013  26
   1 -10   7 87.2238 7.93195  23
  -1 -10   7 99.2143 7.70452  23
   1  10   7 91.2379 7.84483  22
   1 -10   7 88.3168 10.6844  26
  -1 -10   7 101.685 11.1373  26
  -1  10   7 101.367 7.81819  18
   1  10   7 101.306 8.32343  18
   1 -10   7 88.1231 11.0244  10
  -1  10   7 102.464 10.5767  28
   1  10   7 88.4222 9.73965  28
  -1  10   7 95.9213 11.1883  29
   1  10   7 97.9758 11.5561  29
   1 -10   7 86.4549 8.56175  14
   1 -10   7 124.779 10.6785  31
  -1 -10   7 96.2255 10.5299  31
  -1  10   7 87.3834 8.30094  12
   1  10   7 90.5757 7.79078  12
   1 -10   7 75.2033 9.99113   3
  -1 -10   7 85.0588 9.85856   3
   1 -11  -7 185.010 10.9864  10
  -1 -11  -7 166.758 11.3276  10
   1 -11  -7 188.978 13.3151  30
  -1 -11  -7 175.747 12.6042  30
   1  11  -7 183.448 10.6201  19
  -1 -11  -7 202.151 10.5909  19
   1 -11  -7 193.570 11.5917   3
  -1 -11  -7 185.242 11.9175   3
  -1  11  -7 175.647 10.8628  25
   1  11  -7 200.800 10.6077  25
   1 -11  -7 182.499 10.9357  19
  -1 -11  -7 178.242 9.96716  15
   1 -11  -7 180.942 10.2019  15
   1  11  -7 184.173 11.7975  13
   1  11  -7 179.496 12.3296  12
  -1  11  -7 157.317 11.6996  12
   1  11  -7 169.953 12.9426   6
   1  11  -7 197.166 12.7683   5
  -1  11  -7 179.286 12.6627   6
  -1  11  -7 210.751 12.6812   5
   1  11  -7 200.456 11.3871   1
   1 -11  -7 176.157 10.9525   1
  -1 -11  -7 170.441 10.6315   1
  -1 -11  -7 168.445 12.9333   7
   1 -11  -7 175.708 12.7817   7
  -1 -11  -6 130.002 7.84622  19
   1 -11  -6 146.836 8.61195  19
  -1 -11  -6 123.234 10.0305  30
   1 -11  -6 130.152 10.6737  30
   1 -11  -6 125.751 9.40231   3
  -1 -11  -6 121.743 9.63853   3
  -1 -11  -6 126.487 7.78234  15
   1 -11  -6 128.494 8.06503  15
   1  11  -6 124.138 9.23551  13
  -1  11  -6 120.877 9.14746  12
   1  11  -6 123.343 9.45351  12
  -1  11  -6 111.793 8.36826  25
   1  11  -6 119.771 8.20047  25
  -1 -11  -6 126.434 11.3161   7
   1 -11  -6 101.733 10.6251   7
   1 -11  -6 127.584 9.33770  10
  -1 -11  -6 118.684 9.75056  10
   1 -11  -6 109.631 8.31056   1
   1  11  -6 134.537 8.64378   1
  -1 -11  -6 135.348 8.39820   1
  -1  11  -6 130.963 10.2076   6
   1  11  -6 127.751 10.2540   6
  -1  11  -5 278.745 13.4426  25
   1  11  -5 327.335 13.2316  25
   1 -11  -5 327.763 14.9513  10
  -1 -11  -5 327.016 15.1376  10
  -1 -11  -5 342.964 12.8942  19
   1 -11  -5 353.505 13.5594  19
   1 -11  -5 327.895 13.4769   1
  -1 -11  -5 329.310 13.1916   1
   1  11  -5 311.348 15.2180  28
  -1  11  -5 309.706 14.8253  28
   1 -11  -5 328.994 13.2419  15
  -1  11  -5 313.365 13.2074  16
  -1 -11  -5 335.963 13.0563  15
  -1  11  -5 344.570 15.2130   6
   1 -11  -5 324.549 15.2282  30
  -1 -11  -5 349.483 15.2665  30
   1  11  -5 342.741 15.6789   6
   1  11  -5 330.899 14.0828  12
  -1  11  -5 318.521 13.7605  12
   1 -11  -5 336.969 14.7282   3
  -1 -11  -5 334.587 14.9011   3
  -1 -11  -4 103.698 7.64099  30
   1 -11  -4 117.318 8.23897  30
  -1 -11  -4 103.124 5.68793  19
  -1 -11  -4 112.417 8.30572   3
   1 -11  -4 126.163 8.12030   3
   1 -11  -4 118.864 6.46769  19
  -1  11  -4 125.466 6.51105  16
   1  11  -4 96.1072 6.68552  16
   1 -11  -4 113.204 6.26944  15
  -1 -11  -4 112.010 6.01341  15
   1  11  -4 110.336 6.32672  25
  -1  11  -4 116.353 6.75281  25
   1  11  -4 105.902 8.29916   6
  -1  11  -4 109.679 7.62696  28
   1  11  -4 96.8970 7.58217  28
  -1 -11  -4 102.068 5.08205  23
  -1 -11  -4 118.936 6.10661   1
   1 -11  -4 125.470 6.49972   1
  -1  11  -4 109.465 6.67995  12
   1  11  -4 113.083 6.87698  12
   1  11  -3 1117.17 38.0612  28
  -1  11  -3 1105.62 37.9369  28
  -1  11  -3 1169.72 37.2730  25
   1  11  -3 1148.11 36.9381  25
   1 -11  -3 1152.27 38.0676  29
  -1 -11  -3 1142.45 38.2254  29
   1 -11  -3 1099.88 38.4846  30
  -1 -11  -3 1162.94 36.4956  19
  -1  11  -3 1131.00 36.4792  21
   1 -11  -3 1145.14 37.1324  15
  -1  11  -3 1060.93 38.3129   4
   1  11  -3 1011.78 37.8652   4
  -1 -11  -3 1159.18 36.9810  15
   1  11  -3 1112.05 37.5038  16
   1  11  -3 1136.67 37.2936  12
  -1  11  -3 1131.02 37.1543  12
   1 -11  -3 1133.85 38.7470   3
  -1 -11  -3 1098.18 38.7429   3
   1 -11  -3 1110.15 36.8150   1
  -1 -11  -3 1133.08 36.6095   1
   1  11  -3 1134.90 38.7148   6
  -1  11  -3 1106.10 36.0781  27
  -1  11  -2 216.220 7.47149  27
  -1 -11  -2 219.833 7.58502  19
   1  11  -2 203.612 8.61497  21
   1  11  -2 204.959 8.99435   4
  -1 -11  -2 211.512 7.56652   1
  -1  11  -2 207.059 8.10417  21
  -1 -11  -2 221.923 8.04481  18
  -1 -11  -2 200.312 7.71671  14
   1  11  -1 1001.82 33.1905  26
  -1  11  -1 969.370 32.8937  26
  -1 -11  -1 991.815 32.3485  11
   1  11  -1 970.995 32.4712  11
   1 -11  -1 991.219 32.6204  11
  -1  11  -1 974.130 32.7145  11
   1 -11  -1 1033.23 32.7198  24
   1  11  -1 970.618 32.6719  21
   1 -11  -1 951.918 32.1815  20
   1  11  -1 1029.00 31.9145  20
  -1  11  -1 986.772 32.2072  20
  -1 -11  -1 996.075 32.0658  20
  -1  11  -1 984.918 32.9723   4
   1 -11  -1 983.893 32.8845   4
  -1 -11  -1 1002.00 32.6794   4
   1  11  -1 1020.22 32.7090   4
  -1 -11  -1 1008.36 32.1794  18
   1  11  -1 1005.24 32.6646  16
  -1 -11  -1 964.863 32.4305  15
   1 -11  -1 955.784 32.6875  15
   1  11  -1 1015.23 31.6460   1
   1  11  -1 1024.05 33.3515  31
   1 -11  -1 965.190 33.4490  29
   1 -11  -1 974.378 32.2486  27
   1  11   0 433.077 15.1723  21
  -1  11   0 427.478 14.4795  22
   1  11   0 423.139 14.8755  22
  -1 -11   0 432.931 15.4006   9
   1 -11   0 441.839 15.2680   9
   1 -11   0 447.593 14.5766  27
  -1 -11   0 424.278 14.3775  20
  -1  11   0 436.908 14.5352  20
   1  11   0 418.438 15.9835   9
  -1 -11   0 423.692 15.1898   4
   1 -11   0 428.027 15.5091   4
  -1 -11   0 425.542 15.5218  24
   1 -11   0 418.994 15.4593  24
  -1  11   0 447.834 15.0049  15
   1  11   0 442.393 14.6904  15
   1 -11   0 399.246 15.2108  11
  -1  11   0 449.190 14.9567  11
   1  11   0 426.485 15.2000  26
  -1  11   0 424.662 15.0264  26
  -1  11   0 435.639 15.2447   4
   1 -11   0 410.341 14.9483   2
   1  11   1 1031.43 34.2498  22
  -1 -11   1 1033.32 33.9231  22
  -1  11   1 1026.98 34.6319   9
   1  11   1 1040.58 34.8634   9
  -1  11   1 1138.78 33.8273  19
   1 -11   1 1095.06 34.0711   2
  -1  11   1 1060.92 33.6232   1
  -1 -11   1 1089.53 34.1532  25
   1 -11   1 1062.97 34.3414  25
   1  11   1 1037.39 33.8523  15
  -1  11   1 1049.90 34.0785  15
  -1 -11   1 1008.35 33.3700  27
   1  11   1 1004.49 34.6479  30
   1  11   1 968.915 34.8992  24
   1  11   1 1052.67 34.3119  26
   1 -11   1 1058.88 34.3123  26
  -1  11   1 1077.79 34.2721  26
  -1 -11   1 1019.07 35.0645   9
   1 -11   1 1063.68 34.9520   9
   1  11   2 177.882 6.24389   6
  -1 -11   2 195.365 6.56960   2
  -1 -11   2 197.400 7.28571  22
  -1  11   2 192.933 6.72552  13
   1 -11   2 193.310 7.52036  17
  -1 -11   2 189.402 7.98220  25
  -1  11   3 1053.52 35.4599  18
   1  11   3 1060.11 37.8931  29
  -1  11   3 989.642 37.4286  29
  -1  11   3 1132.83 36.6188   8
   1  11   3 1082.16 36.2627   8
   1 -11   3 1107.40 36.8280  26
  -1 -11   3 1103.02 36.9706  26
   1 -11   3 1152.94 36.6409   7
  -1 -11   3 1123.59 36.2777   7
   1  11   3 1068.22 36.9601   5
  -1  11   3 1044.92 37.2849   5
  -1  11   3 1109.12 36.6007  24
   1  11   3 1140.49 36.8254  24
   1 -11   3 1097.80 34.7166  22
  -1  11   3 1091.42 36.8288  30
  -1 -11   4 105.886 4.82471  17
   1  11   4 99.6629 6.08320  18
  -1  11   4 111.919 5.65910  18
  -1 -11   4 108.488 7.86168  31
   1  11   4 91.7551 3.42001  16
   1  11   4 120.608 7.14630   5
  -1  11   4 105.811 7.48984   5
  -1 -11   4 107.014 7.83968  26
   1 -11   4 109.550 7.63165  26
  -1 -11   4 111.561 6.41744  10
   1 -11   4 125.770 6.77096  10
   1  11   4 107.708 9.10665  29
  -1  11   4 108.376 8.65174  29
  -1 -11   4 105.067 7.11713   7
   1 -11   4 86.3046 7.19198   7
   1  11   4 112.631 7.19990  24
  -1  11   4 119.115 7.11309  24
   1 -11   5 294.831 14.8785   7
  -1 -11   5 286.671 14.1114   7
   1 -11   5 313.937 12.9877  23
  -1  11   5 306.040 13.3955  24
   1  11   5 308.689 13.5430  24
   1  11   5 308.174 13.1116  12
  -1  11   5 286.502 13.4357  12
  -1 -11   5 301.913 13.1383  10
   1 -11   5 293.678 13.2678  10
  -1 -11   5 303.552 14.4239  26
   1 -11   5 295.977 14.2943  26
  -1 -11   5 301.801 13.4531   3
   1 -11   5 301.256 13.7245   3
   1  11   5 320.331 15.5088  29
  -1  11   5 296.248 15.0531  29
   1  11   5 285.103 12.4864  18
  -1  11   5 299.791 12.0457  18
  -1 -11   5 322.800 14.8527  31
  -1 -11   6 131.672 10.7445  31
   1 -11   6 119.937 9.76159  31
  -1  11   6 121.136 7.57087  18
   1  11   6 117.779 8.10344  18
   1  11   6 127.850 11.6788  29
  -1  11   6 118.047 11.1118  29
   1 -11   6 126.377 8.24245  23
   1 -11   6 98.9893 10.8304   7
  -1  11   6 119.733 8.78381  12
   1  11   6 115.642 8.28271  12
  -1 -11   6 117.763 10.6990  26
   1 -11   6 118.657 10.4630  26
   1 -11   6 129.640 10.2403  10
  -1 -11   6 113.375 9.51431  10
  -1 -11   6 119.856 9.34131   3
   1 -11   6 128.671 10.0259   3
   1  11   7 175.676 10.2568  22
  -1 -11   7 183.265 12.9249  31
   1  11   7 174.529 10.4064  18
  -1  11   7 174.161 9.94380  18
  -1  11   7 183.234 12.6062  28
   1  11   7 181.645 12.3346  28
  -1 -11   7 200.606 12.5745   3
   1 -11   7 206.497 13.1482   3
  -1 -11   7 181.116 13.0761  26
   1 -11   7 176.481 12.9711  26
   1  11   7 185.767 10.4241  12
  -1  11   7 179.279 10.7852  12
   1  11   7 180.066 14.4958  29
  -1  11   7 187.523 14.0980  29
   1 -11   7 167.597 13.1878  10
  -1 -11   7 156.058 12.4435  10
   1 -11   7 176.915 10.3801  23
  -1  11   7 196.472 11.6793  24
   1  11   7 195.318 12.0879  24
  -1 -11   7 178.382 10.1110  23
   1 -11   7 149.417 10.9798  14
   1 -12  -7 44.6706 9.92476  30
  -1 -12  -7 46.1935 9.33989  30
   1  12  -7 41.3941 6.93256  19
  -1 -12  -7 56.9317 7.37045  19
   1  12  -7 52.2500 7.06004  25
  -1  12  -7 57.1539 7.65309  25
   1 -12  -7 42.0172 7.95608   3
  -1 -12  -7 59.6311 8.51508   3
  -1 -12  -7 54.0898 9.82776   7
   1 -12  -7 53.9767 9.48602   7
   1 -12  -7 55.6131 7.90401   1
   1  12  -7 53.3516 7.63071   1
  -1 -12  -7 57.0539 7.50380   1
   1  12  -7 37.5674 8.65948  12
  -1  12  -7 31.6536 8.37255  12
   1  12  -7 43.2021 8.35054  13
  -1 -12  -7 53.0335 6.73798  15
   1 -12  -7 51.0972 6.73460  15
   1 -12  -7 37.3196 7.58788  10
  -1 -12  -7 43.6591 8.34393  10
  -1  12  -7 45.0692 8.91968   6
  -1  12  -7 22.4660 8.47802   5
   1  12  -7 49.5643 9.58335   6
   1  12  -7 56.9108 9.20063   5
   1 -12  -6 7.09014 5.70305   1
  -1 -12  -6 8.50903 5.58975   1
   1  12  -6 3.53172 5.57361   1
   1  12  -6 7.60654 6.82511  12
  -1  12  -6-0.35565 6.31790  12
   1 -12  -6 14.5929 7.22949  10
  -1 -12  -6-3.59308 6.95167  10
   1  12  -6 8.59042 5.53832  25
  -1  12  -6 0.95416 5.62152  25
   1 -12  -6 12.4928 7.73334  30
  -1 -12  -6 6.16712 7.20195  30
   1 -12  -6-1.79345 5.46683  19
  -1 -12  -6 6.42094 5.07067  19
  -1  12  -6 6.92549 5.12683  16
   1 -12  -6 7.64275 8.12773   7
  -1 -12  -6 4.85882 8.26431   7
  -1  12  -6 5.40481 7.10422   6
   1  12  -6 4.17315 7.85168   6
   1  12  -6 8.66482 6.33157  13
   1 -12  -6 6.55278 5.21601  15
  -1 -12  -6 7.22795 4.85380  15
  -1 -12  -6 9.04197 6.91268   3
   1 -12  -6 2.78934 6.41388   3
   1  12  -5 106.866 6.57488  25
  -1  12  -5 85.9281 6.77557  25
   1 -12  -5 96.3211 6.79631   1
  -1 -12  -5 88.3893 6.42069   1
  -1 -12  -5 99.1869 8.83367  10
   1 -12  -5 86.2505 8.77355  10
  -1 -12  -5 103.130 6.10962  19
   1  12  -5 84.2879 8.77618  28
  -1  12  -5 78.6628 8.31375  28
   1 -12  -5 95.1838 6.74510  19
   1  12  -5 106.930 7.28514  16
  -1  12  -5 94.5140 6.73687  16
  -1 -12  -5 99.7130 6.35872  15
   1 -12  -5 84.6425 6.50267  15
  -1 -12  -5 87.7970 8.28142   3
   1 -12  -5 93.6500 8.10672   3
  -1 -12  -5 80.0888 8.14651  30
   1 -12  -5 90.0642 8.71778  30
   1  12  -5 79.9884 8.54171   6
  -1  12  -5 86.9302 6.99546  12
   1  12  -5 96.5180 7.57213  12
  -1  12  -5 96.7322 8.93115   6
  -1  12  -4 34.1421 4.68445  25
   1  12  -4 42.6665 4.47760  25
  -1 -12  -4 37.0144 3.17821  23
  -1 -12  -4 26.1720 5.79839  30
   1 -12  -4 42.0980 6.65161  30
   1  12  -4 39.7618 6.17013   4
  -1  12  -4 39.1576 6.65265   4
  -1 -12  -4 43.4718 3.97117  19
   1 -12  -4 27.6320 4.42035   1
  -1 -12  -4 41.0847 4.09412   1
   1 -12  -4 31.9096 4.50813  15
  -1 -12  -4 30.6363 4.30125  15
   1  12  -4 28.2916 5.20808  16
  -1  12  -4 40.1687 4.85538  16
   1  12  -4 33.8088 5.09452  12
  -1  12  -4 27.6850 4.50892  12
  -1  12  -4 29.6194 2.59396  27
  -1  12  -4 42.7719 6.31959  28
   1  12  -4 40.6930 6.31870  28
   1 -12  -4 34.6554 6.36179   3
  -1 -12  -4 26.4284 6.15077   3
   1  12  -4 32.8046 6.52644   6
  -1 -12  -3 90.7377 8.13781   3
   1 -12  -3 116.685 8.28720   3
   1  12  -3 112.931 5.62308  25
  -1  12  -3 120.150 6.01785  25
   1 -12  -3 92.8595 3.92474  23
  -1  12  -3 111.174 5.36420  21
  -1 -12  -3 120.764 5.27560   1
  -1 -12  -3 120.211 5.22525  19
   1  12  -3 109.635 7.42933  28
  -1  12  -3 98.6239 6.89449  28
  -1  12  -3 119.237 4.50053  27
   1  12  -3 120.644 6.57536  16
   1  12  -3 131.010 7.81785   6
   1  12  -3 121.512 6.14764  12
  -1  12  -3 122.407 6.15993  12
   1 -12  -3 108.274 7.01129  29
  -1 -12  -3 120.057 7.32408  29
  -1  12  -3 105.121 7.37928   4
   1  12  -3 120.928 7.26643   4
   1  12  -3 113.803 8.13178  31
  -1  12  -3 106.420 7.91329  31
  -1 -12  -3 111.227 5.73784  15
   1 -12  -3 122.212 6.18187  15
  -1 -12  -2 66.0375 3.75815  18
  -1 -12  -2 53.1307 2.94982   1
  -1  12  -2 57.3149 2.88712  27
  -1 -12  -2 55.7470 3.39553  14
  -1  12  -2 59.4635 4.05123  21
   1  12  -2 47.1680 4.46591  21
  -1 -12  -2 58.7282 6.52441   3
   1 -12  -2 56.5236 4.66667   4
  -1 -12  -2 64.1875 5.74594  29
   1  12  -1 263.103 8.91194  20
  -1 -12  -1 249.307 9.06479  20
  -1  12  -1 246.779 9.20517  20
  -1 -12  -1 250.342 9.86212   4
   1  12  -1 245.319 9.79281   4
   1 -12  -1 256.679 9.36334  27
  -1  12  -1 250.514 10.3237  26
  -1 -12  -1 261.776 9.61113  11
   1  12  -1 252.915 9.64715  11
   1  12  -1 246.111 9.92982  21
   1  12  -1 258.360 8.51163   1
  -1 -12  -1 256.187 9.73663  15
  -1 -12  -1 252.750 9.22618  18
  -1  12   0 10.6418 3.47635  26
   1  12   0 11.4837 3.60126  26
   1 -12   0 8.17901 2.35987  27
  -1  12   0 8.58399 2.29010  20
   1 -12   0 9.03211 3.60788   4
  -1 -12   0 12.8970 3.43145   4
   1  12   0 10.7743 2.69480  15
   1 -12   0 6.29211 2.96027   2
   1 -12   0 13.5865 3.70199   9
  -1  12   0 10.8758 2.46178  22
   1  12   0 10.8986 3.07791  22
   1  12   1 240.141 8.71133  15
  -1 -12   1 232.746 8.13930  27
  -1  12   1 231.835 9.89175   9
   1  12   1 230.236 9.72152  30
  -1  12   1 246.225 9.28079  26
  -1  12   1 264.701 8.62749  19
  -1  12   1 239.614 8.33929   1
   1 -12   1 236.509 8.92891   2
  -1 -12   1 245.115 8.81640  22
   1  12   1 234.308 9.27942  22
  -1 -12   1 235.977 9.05044  25
  -1 -12   2 71.2801 3.22773   2
  -1  12   2 75.3119 5.25039  30
  -1 -12   2 68.4134 3.88209  22
  -1 -12   2 70.6189 5.33551  26
  -1  12   2 68.9016 3.20022  13
   1  12   2 68.1235 5.40771   9
   1  12   2 69.3354 2.89922   6
  -1  12   3 99.8004 5.18796  18
   1  12   3 107.000 6.94094   5
  -1  12   3 104.949 7.57204   5
   1  12   3 116.371 6.35370  22
   1 -12   3 113.876 4.11611  22
  -1  12   3 116.228 6.67340  30
   1  12   3 121.087 6.38785  30
   1  12   3 120.251 7.16646  24
  -1  12   3 110.485 6.77235  24
   1 -12   3 110.999 6.93579  26
  -1 -12   3 101.247 6.96313  26
  -1 -12   3 116.400 6.22372   7
   1 -12   3 110.652 6.35902   7
  -1  12   3 112.062 6.84014   8
   1  12   3 117.448 6.39508   8
   1 -12   3 97.7453 7.30224  25
  -1  12   4 25.0451 3.96168  18
  -1  12   4 22.8689 5.66879   5
   1  12   4 27.0850 5.36751   5
   1 -12   4 27.6084 3.96198  17
   1  12   4 30.7076 1.83050  16
  -1 -12   4 24.4250 5.19313   7
   1 -12   4 29.9967 5.51889   7
   1  12   4 35.0893 7.23030  29
  -1  12   4 34.6978 7.05648  29
  -1  12   4 37.3689 5.49483  24
   1  12   4 29.3852 5.50287  24
  -1 -12   4 30.2639 4.68446  10
   1 -12   4 34.7818 5.12755  10
   1 -12   4 34.7253 2.13179  22
   1 -12   4 38.8930 6.17295  26
  -1 -12   4 41.2720 6.24321  26
   1  12   5 81.2203 7.25018  12
  -1  12   5 96.1660 7.96732  12
  -1 -12   5 83.1752 8.38074   7
   1 -12   5 73.7171 8.42362   7
  -1 -12   5 91.1370 8.59162  26
   1 -12   5 99.5950 8.82307  26
  -1  12   5 80.1211 9.46848  29
   1  12   5 76.9095 9.42195  29
  -1  12   5 85.1211 6.10207  18
  -1 -12   5 90.8845 7.53660   3
   1 -12   5 108.584 7.93984   3
   1 -12   5 99.5316 7.66178  10
  -1 -12   5 102.840 7.40188  10
   1  12   5 90.7402 7.84261  24
  -1  12   5 106.771 7.85296  24
   1 -12   5 88.4669 6.88953  23
   1 -12   6 13.8796 8.44610   7
  -1 -12   6 13.4477 7.72761   7
   1 -12   6 4.11841 5.66775  23
   1  12   6 18.5776 5.84557  22
   1 -12   6 9.25885 7.35457  10
  -1 -12   6 17.0772 7.51575  10
   1  12   6 22.7642 9.38785  29
  -1  12   6 5.40960 8.49187  29
   1 -12   6 11.3504 7.03476   3
  -1 -12   6 17.6470 6.97641   3
  -1  12   6 6.49552 6.65244  24
   1  12   6 21.9981 7.13614  24
  -1  12   6 10.4599 5.08285  18
   1 -12   6 18.8392 7.86037  26
  -1 -12   6 2.18724 8.18982  26
  -1  12   6 5.55044 6.09597  12
   1  12   6 18.7609 6.01978  12
  -1  12   7 38.5094 7.35963  12
   1  12   7 44.3485 6.85325  12
  -1  12   7 51.3369 6.78613  18
  -1 -12   7 24.7747 6.33282  23
   1 -12   7 48.0690 7.29876  23
   1  12   7 54.0258 7.14528  22
   1 -12   7 68.0147 9.85174  26
  -1 -12   7 51.8829 9.78684  26
  -1  12   7 31.9316 10.7417  29
   1  12   7 37.4638 10.7734  29
   1  12   7 42.6435 8.92911  28
  -1  12   7 56.9794 9.73765  28
   1  12   7 54.0507 8.58444  24
  -1  12   7 51.5818 8.39235  24
  -1 -12   7 40.2964 8.83512   3
   1 -12   7 61.0799 9.48596   3
  -1 -12   7 42.9766 9.31350  10
   1 -12   7 40.6204 9.96493  10
   1 -12   7 24.4680 7.40525  14
  -1 -13  -7 22.2086 6.73902   1
   1 -13  -7 37.3623 7.25013   1
   1  13  -7 44.3821 7.68452   1
   1 -13  -7 16.6028 9.33961  30
  -1 -13  -7 27.5109 8.92482  30
  -1 -13  -7 40.9876 8.27713  10
   1 -13  -7 25.9138 7.58970  10
  -1  13  -7 35.7238 9.81135   4
   1  13  -7 25.1352 9.59189   4
   1  13  -7 33.5201 7.96579  13
   1  13  -7 31.6364 6.50652  19
  -1 -13  -7 39.9264 6.94396  19
   1 -13  -7 31.1450 7.76703   3
  -1 -13  -7 24.4719 7.84971   3
  -1 -13  -7 31.5876 9.45911   7
   1 -13  -7 24.6030 9.58088   7
  -1  13  -7 36.6824 8.62356  12
   1  13  -7 36.9728 8.88784  12
  -1  13  -7 45.0096 7.09393  25
   1  13  -7 33.5379 6.66422  25
   1  13  -7 43.6610 8.95482   5
   1  13  -7 38.5205 9.59569   6
  -1  13  -7 41.2026 8.93676   6
  -1 -13  -7 33.6198 6.45683  15
   1 -13  -7 34.5287 6.75480  15
   1 -13  -6 132.357 10.1674  10
  -1 -13  -6 123.180 10.1548  10
  -1 -13  -6 126.394 10.5260  30
   1 -13  -6 135.514 11.2835  30
  -1 -13  -6 130.706 8.21280  19
  -1  13  -6 119.035 11.0101   4
   1  13  -6 105.029 10.5951   4
  -1 -13  -6 115.884 10.0850   3
   1 -13  -6 138.155 9.97830   3
  -1  13  -6 131.955 8.63580  25
   1  13  -6 142.266 8.37008  25
  -1 -13  -6 112.694 7.80672  15
  -1  13  -6 124.731 8.22087  16
   1 -13  -6 147.267 8.52292  15
   1 -13  -6 108.849 10.9241   7
  -1  13  -6 153.962 11.2479   6
  -1 -13  -6 128.326 11.5563   7
   1  13  -6 153.621 11.5403   6
   1  13  -6 115.132 9.65833  12
  -1  13  -6 152.322 9.72935  12
  -1 -13  -6 135.913 8.37067   1
   1  13  -6 135.493 8.88931   1
   1 -13  -6 126.792 8.66281   1
   1  13  -6 141.683 9.73468  13
  -1  13  -5 54.3221 5.98938  25
   1  13  -5 54.0371 5.43815  25
   1  13  -5 51.9158 5.86941   1
   1 -13  -5 45.7254 5.59915   1
  -1 -13  -5 49.5549 5.30375   1
   1 -13  -5 52.4827 8.25530  10
  -1 -13  -5 45.9062 8.19802  10
   1  13  -5 42.3756 7.66790   4
  -1  13  -5 32.1035 7.60863   4
  -1  13  -5 53.0987 7.88073  28
   1  13  -5 59.5180 8.12016  28
  -1 -13  -5 57.3395 5.26400  19
  -1  13  -5 52.8009 5.85313  16
   1  13  -5 57.2980 6.42058  16
   1  13  -5 56.7377 6.58129  12
  -1  13  -5 58.1706 6.36876  12
  -1  13  -5 53.0106 7.93842   6
   1  13  -5 43.1961 7.85847   6
   1 -13  -5 55.2175 7.43787   3
  -1 -13  -5 56.0581 7.51428   3
   1 -13  -5 63.4407 8.16154  30
  -1 -13  -5 49.1975 7.45483  30
   1 -13  -5 57.5649 5.76422  15
  -1 -13  -5 46.6632 5.35389  15
  -1 -13  -4 350.314 12.2901  23
  -1 -13  -4 332.886 15.1123  30
   1 -13  -4 351.057 13.4039   1
  -1 -13  -4 360.271 13.0961   1
  -1 -13  -4 394.139 13.2266  19
  -1  13  -4 347.259 11.7962  27
   1  13  -4 355.974 15.3072  28
  -1  13  -4 349.987 15.0141  28
   1  13  -4 348.970 15.0811   4
  -1  13  -4 336.685 15.5584   4
  -1  13  -4 344.390 13.8291  16
  -1 -13  -4 347.483 13.4578  15
   1  13  -4 341.372 14.2237  16
   1  13  -4 318.909 15.3962   6
  -1  13  -4 360.376 13.7645  25
   1  13  -4 352.908 13.3780  25
   1 -13  -4 365.144 13.7543  15
  -1 -13  -4 342.074 15.6428   3
   1 -13  -4 355.597 15.6592   3
   1  13  -4 353.963 14.1099  12
  -1  13  -4 330.203 13.7208  12
  -1  13  -3 19.8208 5.07247  28
  -1  13  -3 28.4506 2.20063  27
   1  13  -3 22.6215 5.35816  28
   1  13  -3 27.2230 4.16596  12
  -1  13  -3 32.7790 3.87720  25
   1 -13  -3 24.6793 1.72922  23
   1 -13  -3 35.0181 5.24979  29
  -1 -13  -3 22.0881 5.23480  29
  -1 -13  -3 28.4398 3.16715   1
  -1  13  -3 28.5650 3.57049  21
   1  13  -3 31.2094 5.26581   4
  -1  13  -3 23.6159 5.20691   4
  -1 -13  -3 28.8621 3.11949  19
   1  13  -3 27.1071 4.16881  16
   1 -13  -3 28.7590 4.13114  15
  -1 -13  -3 29.2134 3.86730  15
  -1 -13  -3 26.0382 2.86884  14
   1  13  -3 24.0821 5.49756   6
   1  13  -3 18.9687 6.08496  31
  -1  13  -3 20.8116 5.81149  31
   1 -13  -3 28.7661 6.47615   3
  -1 -13  -3 28.2897 6.39011   3
  -1  13  -2 451.446 15.9233  21
   1  13  -2 452.101 15.3830  20
   1 -13  -2 450.202 15.8288  20
  -1  13  -2 478.437 17.1440   4
  -1 -13  -2 444.717 15.0645   1
  -1 -13  -2 458.852 15.6090  18
   1  13  -2 464.163 16.6333  16
   1 -13  -2 456.725 16.4289  15
   1  13  -2 460.520 17.7561  31
   1 -13  -2 450.360 17.3306  29
  -1 -13  -2 455.768 17.5338  29
   1 -13  -2 461.108 16.2614  11
   1 -13  -2 482.821 16.8022   4
   1  13  -1 54.7818 2.36641   1
   1  13  -1 44.1917 4.21182  15
  -1 -13  -1 52.1102 4.31432  15
   1  13  -1 52.0331 2.97027  20
  -1 -13  -1 50.7608 3.22499  20
  -1 -13  -1 53.4146 4.64611  24
  -1 -13  -1 53.9399 3.55825  18
   1  13  -1 50.0369 4.08892   4
  -1 -13  -1 50.5602 6.18773  29
   1 -13  -1 43.1181 3.38498  27
  -1 -13  -1 45.7820 4.00217  11
   1  13  -1 46.7746 4.07726  11
   1 -13   0 390.695 14.2214   2
   1  13   0 393.033 14.0980  22
  -1  13   0 403.395 13.6987  22
   1 -13   0 399.684 13.7266  27
   1  13   0 403.980 13.8618  15
  -1 -13   0 394.376 14.5657   4
  -1 -13   1 50.6107 3.72174  25
  -1 -13   1 44.1761 3.35846  22
  -1 -13   1 52.3444 4.32587  26
  -1  13   1 55.3663 3.02287  19
   1 -13   1 47.2366 3.57146   2
  -1  13   1 50.4364 2.71640   1
  -1 -13   1 45.8757 2.52780  27
  -1  13   2 476.081 17.6132  30
  -1 -13   2 480.295 15.6828   2
   1 -13   2 464.701 17.1907  25
  -1 -13   2 461.367 17.2195  26
   1 -13   2 497.877 17.1622  26
   1  13   2 474.148 16.9104  22
  -1 -13   2 466.151 16.0673  22
   1  13   2 494.072 17.5920   9
  -1  13   2 479.804 17.3281   9
   1  13   2 458.005 15.4901   6
   1 -13   2 518.585 16.8050   7
  -1  13   2 468.959 15.5496  13
   1  13   2 484.158 17.8128  24
  -1  13   3 34.0330 4.91123   8
  -1  13   3 33.2595 4.95961   9
   1  13   3 25.3017 5.07530   9
   1  13   3 31.6344 4.53275   8
  -1  13   3 26.2042 4.65483  30
   1  13   3 28.1444 4.13270  30
   1 -13   3 29.2173 3.71374  17
  -1 -13   3 38.3289 4.28621   7
   1 -13   3 34.3629 4.36288   7
  -1 -13   3 27.4599 5.10069  26
   1 -13   3 28.9580 5.10711  26
  -1 -13   3 30.9651 3.28251  22
   1  13   3 29.0697 4.25103  22
   1  13   3 30.7247 5.32846   5
  -1  13   3 30.7117 5.38566   5
  -1 -13   3 24.5271 5.00222  25
   1  13   3 30.3483 5.37130  24
   1 -13   3 27.7499 5.40680  25
  -1  13   3 32.7764 5.30210  24
  -1  13   4 342.498 12.5373  18
   1 -13   4 344.681 12.6231  17
  -1  13   4 337.159 14.7735   5
   1  13   4 341.900 14.2566   5
   1  13   4 306.549 15.9260  29
   1  13   4 329.513 11.0206  16
  -1  13   4 352.446 13.8377   8
   1  13   4 338.888 13.5117  22
   1 -13   4 324.121 10.9154  22
   1 -13   4 372.798 13.7714  10
  -1 -13   4 350.133 13.3328  10
   1  13   4 355.302 14.3541  24
  -1  13   4 359.727 14.2546  24
   1 -13   4 343.289 14.3273  26
  -1 -13   4 333.883 14.4906  26
   1 -13   4 326.709 14.2532   7
  -1 -13   4 305.209 13.7669   7
   1  13   5 45.2876 6.42361  12
  -1  13   5 49.1457 6.87438  12
  -1  13   5 47.1127 5.05895  18
   1  13   5 73.6460 9.85310  29
  -1  13   5 64.2879 9.38444  29
  -1 -13   5 53.7755 7.53766   7
   1 -13   5 49.9499 8.03189   7
  -1 -13   5 49.8104 7.84948  26
   1 -13   5 48.5817 7.71531  26
  -1  13   5 54.9862 6.93177  24
   1 -13   5 45.8123 6.01341  23
   1  13   5 52.1277 6.85483  24
  -1 -13   5 38.0748 6.01021  10
   1 -13   5 46.4965 6.62092  10
   1  13   5 62.4362 6.20575  22
  -1  13   5 48.7429 6.96009   5
   1 -13   5 36.8139 6.48486   3
  -1 -13   5 54.7569 6.68480   3
  -1  13   6 128.746 11.7000  29
   1  13   6 129.926 12.3221  29
   1 -13   6 133.288 10.5236  26
  -1 -13   6 123.662 10.7115  26
  -1  13   6 119.559 7.73739  18
   1 -13   6 105.144 11.1139   7
  -1 -13   6 108.906 10.6169   7
   1  13   6 111.861 8.43785  22
  -1 -13   6 145.963 10.1188  10
   1 -13   6 132.826 10.2741  10
   1 -13   6 119.150 10.0657   3
  -1 -13   6 120.631 9.66477   3
   1 -13   6 108.377 8.26685  23
   1  13   6 135.466 9.90752  24
  -1  13   6 129.875 9.66381  24
  -1  13   6 122.836 9.13173  12
   1  13   6 108.631 8.54245  12
  -1 -13   7 25.5437 6.64075  23
   1 -13   7 31.7920 6.75904  23
   1  13   7 24.3630 6.67687  22
   1 -13   7 24.4633 7.65982  14
  -1  13   7 18.1784 6.05861  18
   1  13   7 34.5146 8.34811  24
  -1  13   7 29.0517 8.21000  24
  -1 -13   7 32.5555 9.29174  10
   1 -13   7 26.3251 9.88491  10
   1  13   7 21.6485 6.55011  12
  -1  13   7 32.2713 7.32555  12
   1 -13   7 30.9663 9.07145   3
  -1 -13   7 23.5533 8.35564   3
   1 -13   7 23.7931 8.97266  26
  -1 -13   7 24.8639 9.12130  26
   1  13   7 35.0131 8.81552  28
   1  13   7 22.6691 10.5914  29
  -1  13   7 51.0116 11.1204  29
  -1  13   7 24.9784 9.17540  28
  -1  14  -7 117.064 8.71340  25
   1  14  -7 105.224 7.99270  25
   1 -14  -7 98.3645 8.39835  15
  -1 -14  -7 110.729 10.0770  10
   1 -14  -7 107.727 9.61941  10
   1 -14  -7 106.929 11.5778  30
  -1 -14  -7 75.0488 10.5114  30
   1  14  -7 111.699 8.56004  19
  -1  14  -7 84.7601 11.4607   4
   1  14  -7 109.144 11.5593   4
   1 -14  -7 117.849 9.97837   3
  -1  14  -7 116.895 10.3679  12
   1  14  -7 79.4774 10.2193  12
  -1 -14  -7 98.4780 8.31212  19
  -1 -14  -7 106.533 8.41952  15
  -1  14  -7 91.9298 10.7762   6
   1  14  -7 88.8604 11.1684   6
  -1 -14  -7 98.5457 8.44227   1
   1 -14  -7 89.3777 8.65782   1
   1  14  -7 101.549 9.05356   1
   1  14  -7 109.525 9.81609  13
  -1 -14  -7 97.6676 9.98947   3
   1 -14  -7 109.450 11.7457   7
  -1 -14  -7 103.954 11.7263   7
   1  14  -6 189.827 11.0395  13
   1 -14  -6 199.517 11.9875  10
  -1 -14  -6 177.222 11.8884  10
  -1  14  -6 194.698 11.1952  12
   1  14  -6 184.326 11.2947  12
  -1 -14  -6 205.612 9.82206  19
   1 -14  -6 171.040 12.7418  30
  -1 -14  -6 173.328 12.2072  30
  -1  14  -6 184.607 12.9135   4
   1  14  -6 152.704 11.9053   4
   1 -14  -6 178.177 11.3721   3
   1 -14  -6 174.460 9.95173  15
  -1 -14  -6 193.581 9.75816  15
  -1  14  -6 188.046 9.94814  16
   1  14  -6 186.948 10.2673   1
   1 -14  -6 169.739 10.0102   1
  -1 -14  -6 185.402 9.69024   1
   1  14  -6 157.799 12.3151   6
  -1 -14  -6 164.124 11.3252   3
   1  14  -6 192.615 9.67230  25
  -1  14  -6 197.593 10.1553  25
  -1  14  -6 154.557 11.6920   6
   1 -14  -6 186.015 13.2462   7
  -1 -14  -6 175.577 13.4504   7
   1  14  -5 179.793 12.1540   6
   1  14  -5 214.440 9.39357  25
  -1  14  -5 212.292 9.87660  25
  -1 -14  -5 218.380 9.38555  19
   1  14  -5 169.231 11.3214   4
  -1  14  -5 178.427 11.9202   4
   1 -14  -5 193.165 11.3386   3
  -1 -14  -5 181.588 11.5231   3
  -1 -14  -5 191.331 9.42967  15
  -1  14  -5 193.423 9.78726  16
   1  14  -5 184.351 10.2030  16
   1 -14  -5 170.773 9.49072  15
  -1  14  -5 165.102 9.89970  12
   1  14  -5 192.039 10.4003  12
  -1 -14  -5 189.082 9.03812   1
   1 -14  -5 201.603 9.53132   1
   1  14  -5 188.404 9.37078   1
   1  14  -5 200.681 11.9533  28
  -1  14  -5 201.297 11.6435  28
  -1 -14  -5 200.399 12.2070  10
   1 -14  -5 161.363 11.4477  10
  -1 -14  -5 189.720 11.5503  30
  -1  14  -5 186.040 11.8364   6
  -1  14  -4 291.351 11.9924  12
   1  14  -4 261.820 11.9295  12
  -1  14  -4 269.233 11.5903  25
   1  14  -4 295.677 11.4057  25
   1  14  -4 289.242 12.3514  16
  -1  14  -4 286.153 11.9471  16
   1  14  -4 268.542 13.8266   6
   1 -14  -4 268.482 13.6623   3
  -1 -14  -4 258.750 13.5637   3
   1 -14  -4 280.384 11.3241   1
  -1 -14  -4 281.508 10.9657   1
   1  14  -4 270.918 13.0749   4
  -1  14  -4 275.525 13.4669   4
   1  14  -4 291.478 13.3715  28
  -1  14  -4 287.108 13.2038  28
   1 -14  -4 305.076 12.0253  15
  -1 -14  -4 287.280 11.5740  15
   1 -14  -3 384.434 16.7705   3
  -1 -14  -3 390.556 16.9231   3
   1 -14  -3 343.886 12.4670  23
  -1  14  -3 380.903 13.7728  21
  -1  14  -3 385.460 16.4005  31
   1  14  -3 368.166 16.3960  31
  -1 -14  -3 394.157 15.7661  29
   1 -14  -3 390.368 15.6031  29
   1  14  -3 397.344 14.9057  16
   1  14  -3 395.654 16.3261   6
  -1  14  -3 395.899 15.8349   4
   1  14  -3 385.426 15.3517   4
  -1 -14  -3 383.795 13.3506   1
   1  14  -3 406.644 14.5559  12
  -1 -14  -3 403.556 14.3237  15
   1 -14  -3 382.304 14.4630  15
  -1 -14  -3 404.783 13.2356  14
  -1  14  -3 412.111 12.7799  27
  -1  14  -3 388.311 15.6717  28
   1  14  -3 386.467 15.6457  28
  -1 -14  -2 555.590 18.5083  18
  -1 -14  -2 552.146 19.5530   4
   1 -14  -2 555.202 19.4816  15
  -1 -14  -2 534.368 19.1072  15
  -1 -14  -2 546.967 20.6055  29
   1 -14  -2 533.088 20.3012  29
   1 -14  -2 535.607 18.7537  20
   1 -14  -2 557.233 19.7931   4
  -1  14  -2 536.602 19.9850   4
   1 -14  -2 539.505 19.3154  11
  -1  14  -2 536.777 19.7180  11
  -1 -14  -2 558.825 19.0505  11
   1  14  -2 562.468 19.5476  16
  -1  14  -2 538.485 20.4306  31
   1  14  -2 567.939 20.8369  31
  -1 -14  -1 597.796 19.5956  18
   1  14  -1 580.988 20.3681  16
   1  14  -1 571.338 18.7424   1
   1 -14  -1 587.602 21.7139  29
  -1 -14  -1 571.274 21.8743  29
  -1  14  -1 600.058 20.4515  11
   1 -14  -1 555.550 20.3565  11
   1  14  -1 607.190 19.3436  20
  -1  14  -1 621.168 20.7929   4
   1 -14  -1 596.391 20.8562   4
   1 -14  -1 634.892 20.6353  24
  -1 -14  -1 632.843 20.7902  24
   1 -14  -1 521.526 20.4312  15
  -1  14  -1 554.760 20.4793  15
   1 -14   0 1033.44 33.4183  27
  -1 -14   0 1050.96 34.6520  24
   1  14   0 1009.12 33.7689  22
  -1  14   0 1023.45 33.3915  22
  -1  14   1 613.019 19.3668  19
   1 -14   1 505.376 21.1571   4
  -1  14   1 594.324 21.3895  30
   1  14   1 560.300 21.1852   9
  -1 -14   1 606.145 21.2996   9
  -1 -14   1 562.331 19.1146  27
   1 -14   1 564.314 19.8628   2
  -1 -14   1 602.517 19.7345  22
  -1  14   1 609.945 20.0855  15
   1 -14   1 623.369 20.3437  26
  -1 -14   1 617.298 20.4806  26
   1 -14   2 466.363 19.0322   9
   1 -14   2 539.093 17.9293   7
  -1 -14   2 469.208 19.2547   9
   1  14   2 482.396 18.9493  24
  -1  14   2 483.016 18.6761  24
   1  14   2 499.575 18.7073   9
  -1  14   2 511.534 18.5572   9
  -1 -14   2 525.605 16.8084   2
  -1  14   2 502.349 16.5246  13
   1  14   2 496.686 16.6330   6
   1 -14   2 541.556 18.4905  25
  -1  14   2 514.208 18.8958  30
   1  14   2 468.588 18.1994  30
   1 -14   2 520.245 18.2478  26
  -1 -14   2 514.683 18.3790  26
  -1 -14   2 523.484 17.1802  22
   1  14   2 503.594 18.0192  22
   1 -14   3 373.276 13.9140  17
  -1  14   3 390.215 15.1864  30
   1  14   3 386.007 14.7131  30
  -1 -14   3 388.487 13.3532  22
   1  14   3 375.385 14.4939  22
  -1  14   3 390.422 15.0876   9
   1  14   3 383.142 15.2705   9
  -1 -14   3 355.963 14.8849  25
   1 -14   3 365.148 15.3498  25
  -1 -14   3 392.920 15.1662  26
   1 -14   3 386.367 15.0138  26
   1  14   3 341.532 15.2893   5
  -1  14   3 354.939 15.8226   5
   1  14   3 408.277 14.7679   8
  -1  14   3 370.407 15.1242   8
  -1 -14   3 381.294 14.3445   7
   1 -14   3 411.362 14.7697   7
   1  14   3 373.195 15.3881  24
  -1  14   3 380.715 15.3381  24
   1 -14   4 262.491 10.6572  17
  -1 -14   4 269.948 10.1697  17
  -1 -14   4 240.494 11.8037   7
   1 -14   4 248.130 12.1484   7
   1  14   4 258.072 9.04366  16
   1  14   4 278.757 11.7135  22
  -1 -14   4 287.770 11.5543  10
   1 -14   4 284.402 11.7580  10
   1 -14   4 274.810 12.4947  26
  -1 -14   4 272.712 12.5603  26
   1  14   4 257.645 12.2802   5
  -1  14   4 282.418 13.0126   5
  -1  14   4 275.821 11.8930   8
   1  14   4 258.946 12.4461  24
  -1  14   4 288.186 12.5091  24
  -1  14   5 174.876 8.69969  18
   1  14   5 168.327 12.9209  29
   1  14   5 172.208 10.2215  12
  -1  14   5 180.864 10.6732  12
   1  14   5 179.582 9.83241  22
  -1 -14   5 178.040 9.77952  10
   1 -14   5 200.762 10.4365  10
   1 -14   5 199.675 11.9238   7
  -1 -14   5 191.291 11.3423   7
  -1 -14   5 207.982 11.5024  26
   1 -14   5 188.851 11.0113  26
  -1  14   5 201.510 10.9428  24
   1  14   5 207.979 11.1245  24
   1 -14   5 196.769 9.93747  23
  -1  14   5 198.395 11.0508   5
  -1 -14   5 178.605 10.4130   3
   1 -14   5 184.468 10.7814   3
  -1 -14   6 190.837 12.2138  26
   1 -14   6 184.128 11.8384  26
   1 -14   6 182.722 13.0840   7
  -1 -14   6 164.123 12.1727   7
  -1  14   6 168.281 9.00897  18
   1  14   6 188.065 10.1783  22
   1 -14   6 172.826 11.2396  10
  -1 -14   6 184.317 11.3406  10
  -1  14   6 174.896 13.3699  29
   1  14   6 169.524 13.7247  29
  -1  14   6 171.460 11.0541  24
   1  14   6 183.830 11.4325  24
   1 -14   6 151.870 10.0342  23
  -1 -14   6 169.540 11.0314   3
   1 -14   6 184.922 11.6346   3
  -1  14   6 163.650 10.6076  12
   1  14   6 158.507 10.0443  12
   1  14   7 103.756 8.73121  22
   1  14   7 97.5545 8.42107  12
   1 -14   7 86.0965 9.33923  14
  -1  14   7 108.714 9.09627  12
   1  14   7 102.967 10.1252  24
  -1 -14   7 92.3870 8.32861  23
   1 -14   7 93.2164 8.69741  23
  -1  14   7 95.7702 9.79562  24
   1 -14   7 120.985 11.0256   3
  -1 -14   7 100.897 10.3251   3
  -1 -14   7 98.9418 10.8171  10
   1 -14   7 107.454 11.5158  10
   1 -14   7 107.711 10.7333  26
  -1 -14   7 100.616 11.0181  26
   1  14   7 90.2638 12.8894  29
   1  14   7 110.622 11.0674  28
  -1  14   7 89.6080 12.3881  29
  -1  14   7 99.8588 11.0530  28
   1  15  -7 17.9009 7.15320   1
   1 -15  -7 11.2580 6.72494   1
   1 -15  -7 12.0128 6.35834  27
  -1  15  -7 16.3974 9.49061   4
   1  15  -7 11.6626 9.07419   4
   1  15  -7 2.74301 7.21318  13
   1  15  -7 10.7195 6.19593  19
  -1 -15  -7 12.1961 6.35449  15
   1 -15  -7 5.48058 6.65986  15
  -1 -15  -7 8.91656 8.12359  10
   1 -15  -7 11.7166 8.02469  10
  -1 -15  -7 6.02132 8.01835   3
   1 -15  -7 9.31550 7.59367   3
  -1  15  -7 7.64519 8.05708  12
   1  15  -7 1.91696 8.43644  12
  -1  15  -7 15.7284 9.22473   6
   1  15  -7 3.84522 9.33984   6
  -1  15  -7 10.2718 6.26626  25
   1  15  -7 14.4609 6.00125  25
   1 -15  -7-0.58998 9.32957   7
  -1 -15  -7 4.99227 9.56857   7
   1  15  -6 15.6958 6.17879   1
   1 -15  -6 32.6024 6.27957   1
  -1 -15  -6 30.0390 5.73861   1
  -1  15  -6 31.3023 6.05335  25
   1  15  -6 28.3477 5.75103  25
   1  15  -6 36.7880 8.57435   4
  -1  15  -6 36.1491 8.92881   4
   1  15  -6 22.2398 6.88751  13
  -1 -15  -6 27.2449 5.64082  19
   1 -15  -6 28.7796 7.74900   3
  -1 -15  -6 40.0794 8.40202   3
  -1  15  -6 27.0958 6.31150  16
  -1 -15  -6 17.0692 8.87543   7
   1 -15  -6 20.2525 9.27319   7
   1  15  -6 32.7681 7.64078  12
  -1  15  -6 33.5473 7.23229  12
   1 -15  -6 28.1933 6.32083  15
  -1 -15  -6 20.6186 5.95145  15
  -1 -15  -6 29.5740 8.47195  10
   1 -15  -6 21.1859 8.20011  10
  -1  15  -6 32.2811 8.64508   6
   1  15  -6 35.5297 9.13990   6
   1 -15  -5 8.55139 7.55148  10
  -1 -15  -5 8.11015 7.67933  10
  -1  15  -5 16.6758 7.34283  28
   1  15  -5 19.0404 7.86021  28
  -1  15  -5 11.6837 5.51446  16
   1  15  -5 26.0574 6.25066  16
  -1 -15  -5 22.0286 7.55932   3
   1 -15  -5 6.64203 6.73725   3
   1  15  -5 23.6872 4.92160  25
  -1  15  -5 23.4038 5.39725  25
  -1  15  -5 17.3706 7.61000   6
   1  15  -5 15.2757 7.57724   6
   1  15  -5 15.7318 6.80123   4
  -1  15  -5 14.7109 7.42997   4
  -1  15  -5 10.6524 5.70025  12
   1  15  -5 8.93856 5.82019  12
  -1 -15  -5 11.8840 4.38754  19
   1  15  -5 11.7855 4.89096   1
  -1 -15  -5 19.5371 4.65768   1
   1 -15  -5 7.94843 4.87279   1
   1 -15  -5 10.0202 5.01499  15
  -1 -15  -5 18.5354 4.99863  15
   1 -15  -4 55.4418 5.58605  15
  -1 -15  -4 49.0139 5.27765  15
   1  15  -4 62.9527 7.10349   4
  -1  15  -4 51.3655 6.99271   4
  -1 -15  -4 55.8969 8.02985   3
   1 -15  -4 66.9337 7.98317   3
   1  15  -4 57.8027 6.04120  16
  -1  15  -4 54.9576 5.93456  16
  -1  15  -4 53.4669 5.65773  12
   1  15  -4 47.9046 5.79958  12
  -1  15  -4 53.9751 7.18038  28
   1  15  -4 64.3478 7.40097  28
  -1 -15  -4 54.8116 4.55563   1
   1  15  -4 56.1971 7.65655   6
  -1  15  -4 52.5641 5.32656  25
  -1  15  -3 10.9058 5.34131  28
   1  15  -3 12.8914 5.31348  28
   1  15  -3 6.24051 5.63375   6
   1  15  -3 13.6788 4.01122  12
   1 -15  -3 19.9107 4.40659  11
   1 -15  -3 15.5248 3.46686  20
  -1 -15  -3 6.33583 6.51142   3
   1 -15  -3 25.6020 7.31532   3
   1  15  -3 15.2727 4.61529  16
  -1 -15  -3 14.1839 4.08641  15
   1 -15  -3 11.4188 4.36921  15
   1 -15  -3 13.2336 5.32984  29
  -1 -15  -3 13.2379 5.32111  29
  -1 -15  -3 13.3326 2.88063   1
   1 -15  -3 13.4211 1.73988  23
  -1  15  -3 16.8119 5.42397   4
   1  15  -3 13.4582 4.91902   4
   1 -15  -3 14.8334 4.82224   4
  -1 -15  -3 11.3101 2.61964  14
  -1  15  -3 10.7372 6.06070  31
   1  15  -3 9.51965 6.21780  31
  -1  15  -2 42.3483 5.21088  11
   1  15  -2 48.3694 4.92954  11
  -1 -15  -2 48.3468 3.75879  20
   1  15  -2 50.1277 4.89958  21
  -1  15  -2 43.4754 3.69696  20
   1 -15  -2 48.1990 3.89620  20
  -1  15  -2 47.8233 5.18624   4
  -1 -15  -2 46.8477 4.87587   4
   1 -15  -2 44.9413 4.83931   4
   1  15  -2 47.2876 4.96514   4
   1  15  -2 45.8910 4.89805  16
   1 -15  -2 47.0804 4.86559  15
  -1 -15  -2 47.7042 4.70319  15
   1  15  -2 43.9417 3.09295   1
   1  15  -2 48.3979 6.01624  31
  -1  15  -2 47.1795 5.74191  31
   1 -15  -2 42.0529 4.61309  11
  -1 -15  -2 52.4005 4.50302  11
  -1 -15  -2 36.9624 5.89268  29
   1 -15  -2 48.1017 6.06296  29
   1 -15  -1 125.130 6.60001  24
  -1 -15  -1 107.324 6.51959  24
   1  15  -1 113.650 6.45733  21
   1 -15  -1 115.227 5.48135  20
  -1  15  -1 118.952 5.36418  20
   1 -15  -1 113.255 6.61713   4
  -1  15  -1 122.428 6.69608   4
  -1 -15  -1 115.420 5.25026  18
   1  15  -1 109.725 6.35714  16
   1  15  -1 103.890 3.91347   1
  -1  15  -1 119.418 6.36748  11
   1 -15  -1 124.660 6.63341  11
  -1  15  -1 117.146 7.06096  26
   1  15  -1 121.847 7.25593  26
  -1 -15  -1 115.246 8.02198  29
   1 -15  -1 117.470 8.03813  29
  -1  15  -1 106.783 6.34200  15
   1 -15  -1 102.821 6.53038  15
   1  15   0 46.6583 4.69731  21
   1 -15   0 47.1189 5.51523   4
  -1  15   0 53.1500 3.72893  22
  -1  15   0 44.2727 4.28510  15
   1 -15   0 46.6535 5.28187  24
  -1 -15   0 58.1584 5.42522  24
   1 -15   0 48.5125 3.49804  27
  -1 -15   0 50.1705 5.12246   9
   1 -15   0 61.2340 5.22333   9
   1  15   0 49.6653 5.10842  26
   1  15   1 98.5083 7.39371   9
  -1 -15   1 121.076 7.27134   9
  -1  15   1 112.905 7.35856   9
   1 -15   1 111.344 7.03400   9
  -1  15   1 105.599 5.62560  15
   1  15   1 113.144 6.33308  26
  -1  15   1 116.224 6.19347  26
   1 -15   1 109.871 6.00694  26
  -1 -15   1 115.112 6.10570  26
  -1  15   1 123.216 4.72580  19
   1  15   1 112.671 6.88615  30
  -1  15   1 105.107 7.12562  30
  -1 -15   1 106.817 4.49783  27
   1 -15   1 113.921 6.12835  25
   1 -15   1 107.494 7.19960   4
  -1 -15   2 52.0860 3.17345   2
  -1 -15   2 55.6845 6.78769   9
   1 -15   2 54.5313 6.52402   9
   1  15   2 52.6379 5.81514   9
  -1  15   2 51.1395 2.56582  13
   1  15   2 44.7475 6.12854  24
  -1  15   2 54.1990 6.11434  24
  -1  15   2 60.3225 5.75639   9
   1 -15   2 46.9028 4.91707  26
   1  15   2 64.0857 4.91054  26
  -1 -15   2 46.6994 4.96277  26
   1  15   2 46.3002 2.95692   6
   1  15   2 48.0090 4.83839  30
  -1  15   2 51.1499 5.62247  30
   1 -15   2 53.3576 5.26453  25
  -1 -15   2 55.0005 4.98204  25
   1  15   2 49.4923 4.54960  22
   1  15   3 17.2482 4.90606   8
  -1  15   3 10.4543 5.22168   9
  -1  15   3 13.5376 5.32668   8
   1  15   3 13.8264 5.28616   9
   1  15   3 9.53041 5.47219   5
  -1  15   3 7.87226 4.36065  30
   1 -15   3 9.28054 3.40515  17
   1  15   3 10.3595 4.12464  30
   1  15   3 11.9969 4.40156  22
   1 -15   3 18.0880 5.77954  25
  -1  15   3 9.92558 5.50693  24
   1  15   3 10.8041 5.75445  24
  -1 -15   3 10.6340 5.17896  25
  -1 -15   3 15.7857 4.06654   7
   1 -15   3 16.3471 4.35670   7
  -1 -15   3 6.88663 4.70456  26
   1 -15   3 14.0516 4.87152  26
  -1 -15   4 57.0358 6.86558  26
   1 -15   4 51.7478 6.70718  26
  -1 -15   4 55.2468 4.31402  17
   1 -15   4 54.5502 4.91488  17
   1  15   4 56.6284 7.31741  24
  -1  15   4 73.9324 7.16262  24
  -1 -15   4 61.4960 5.79571  10
   1 -15   4 65.0311 6.02932  10
  -1  15   4 57.2989 6.13820   8
   1  15   4 66.8281 6.10397   8
   1  15   4 67.6445 7.01108   9
  -1  15   4 59.7104 6.90292   9
   1  15   4 50.5103 5.97298  22
   1  15   4 50.5885 6.67955   5
  -1  15   4 46.9958 6.71782   5
   1 -15   4 39.1971 6.28011   7
  -1 -15   4 31.8161 5.96438   7
   1 -15   5 19.0896 6.31069   3
   1  15   5 14.6705 6.03010  12
  -1  15   5 17.3768 6.87598  12
  -1  15   5 18.6846 6.79422  24
   1  15   5 10.0823 6.75388  24
   1 -15   5 10.1695 5.95415  10
  -1 -15   5 8.11927 5.70043  10
   1  15   5 14.8040 5.94867   5
  -1  15   5 14.7971 6.46930   5
  -1 -15   5 8.00680 6.63150   7
   1 -15   5 19.0600 7.33067   7
   1  15   5 18.7071 5.77739  22
  -1 -15   5 10.6180 7.05278  26
   1 -15   5 15.7250 6.85711  26
   1  15   6 32.8241 8.19845  24
  -1  15   6 15.7678 7.35917  24
   1 -15   6 29.0492 8.05280  10
  -1 -15   6 27.5234 7.75168  10
   1  15   6 26.3641 6.93812  12
  -1  15   6 31.5996 7.45758  12
   1 -15   6 22.6655 8.03091  26
  -1 -15   6 21.0838 8.34108  26
  -1 -15   6 20.3525 7.29928   3
   1 -15   6 25.3658 7.57093   3
  -1 -15   6 28.9143 8.87321   7
   1 -15   6 23.1062 9.06655   7
   1 -15   6 20.0628 6.24667  23
   1  15   6 24.5243 6.54045  22
   1 -15   7 3.04201 7.26598  14
   1 -15   7 12.5397 8.66771   3
  -1 -15   7-1.02691 8.08998   3
  -1  15   7 16.4069 9.29696  28
   1  15   7 14.7142 8.84896  28
   1  15   7 20.0478 8.54318  24
  -1 -15   7-2.94129 6.55692  23
  -1  15   7 4.98978 8.06991  24
  -1 -15   7 11.8550 9.22845  10
   1 -15   7 14.4085 9.59295  10
  -1  15   7 10.6685 7.17383  12
   1  15   7 16.4318 6.82484  12
   1  15   7 13.4975 6.61782  22
   1 -15   7 13.1654 6.78964  23
   1 -15   7 10.8381 8.92372  26
  -1 -15   7 19.7251 9.08972  26
   1  16  -7 13.2092 6.89291   1
   1 -16  -7 2.83295 7.09410   2
  -1  16  -7 19.9734 7.12429   1
   1  16  -7 18.4589 9.95707   6
  -1  16  -7 8.74000 9.34915   6
  -1  16  -7 9.73575 9.30859   4
   1  16  -7 23.2826 9.50204   4
  -1 -16  -7 3.15727 6.43807  15
   1 -16  -7 30.7793 7.20472  15
   1  16  -7 6.61103 6.24632  19
  -1  16  -7 11.3255 6.32921  25
   1 -16  -7 12.3851 7.88344   3
  -1 -16  -7 7.13202 8.35927   3
  -1 -16  -7 6.33758 9.78813   7
   1 -16  -7-1.21823 9.82135   7
   1 -16  -7 23.5891 6.43743  27
   1  16  -7 9.70833 7.77740  13
   1 -16  -7 14.8164 8.50704  10
  -1 -16  -7 13.5885 8.56625  10
  -1  16  -7 28.4954 8.83655  12
   1  16  -7 10.5874 8.44056  12
   1  16  -6 255.394 12.3289   1
  -1 -16  -6 271.212 14.5396   3
   1 -16  -6 253.462 13.9629   3
   1 -16  -6 241.761 14.3557  10
  -1 -16  -6 258.790 14.7392  10
  -1  16  -6 283.983 12.5183  25
   1  16  -6 252.203 14.7752   4
  -1  16  -6 228.521 14.5601   4
  -1  16  -6 263.962 12.5600  16
  -1  16  -6 232.849 14.9977   6
  -1 -16  -6 246.270 15.7767   7
   1  16  -6 262.255 15.4393   6
   1  16  -6 277.075 13.6614  12
  -1  16  -6 281.630 13.5428  12
   1  16  -6 254.627 13.1224  13
   1 -16  -6 257.798 12.5587  15
  -1 -16  -6 244.280 12.1580  15
  -1  16  -5 21.0573 7.84936   4
   1  16  -5 19.7679 7.29224   4
   1  16  -5 23.0454 7.77743  28
  -1  16  -5 23.0638 7.45840  28
  -1 -16  -5 16.6640 7.57487   3
   1 -16  -5 29.2855 7.54358   3
  -1 -16  -5 20.3535 8.31265  10
  -1  16  -5 25.6218 6.02837  16
   1  16  -5 16.0221 6.16203  16
  -1 -16  -5 24.4701 5.58322  15
   1 -16  -5 13.8703 5.60877  15
  -1  16  -5 29.7906 5.57012  25
  -1 -16  -5 16.8419 4.56645   1
   1  16  -5 13.3905 5.09833   1
  -1  16  -5 19.3944 5.96789  12
   1  16  -5 9.16512 5.99766  12
  -1  16  -5 18.1358 7.85494   6
   1  16  -5 23.3207 8.13498   6
   1  16  -4 412.100 15.8525   1
  -1 -16  -4 428.647 19.0903   3
   1 -16  -4 455.761 19.0598   3
  -1  16  -4 419.445 18.2835   4
   1  16  -4 427.218 17.7914   4
  -1  16  -4 423.707 16.8646  16
   1  16  -4 429.376 17.1534  16
   1  16  -4 414.349 18.8639   6
   1  16  -4 436.344 16.9695  12
  -1  16  -4 440.000 16.8195  12
  -1 -16  -4 442.630 18.2432  29
  -1  16  -4 455.895 18.1915  28
   1  16  -4 464.530 18.5042  28
  -1 -16  -4 427.076 16.5070  15
   1 -16  -4 440.731 16.8121  15
  -1  16  -3-0.93848 5.53344  28
   1  16  -3 4.54219 5.55698  28
   1 -16  -3 10.9017 1.84354  23
   1  16  -3 12.3600 5.64157   6
   1 -16  -3 9.46164 3.37166  20
   1 -16  -3 8.59233 5.42070  29
  -1 -16  -3 8.93935 5.65553  29
   1 -16  -3 13.9607 7.27420   3
  -1 -16  -3 6.79161 7.33855   3
  -1  16  -3 7.65281 5.30860   4
   1  16  -3 8.83714 4.93699   4
   1 -16  -3 5.72397 4.68760   4
   1  16  -3 18.0358 4.79954  16
  -1  16  -3 10.7649 4.48961  16
   1 -16  -3 8.69460 4.51580  15
  -1 -16  -3 5.96726 4.16623  15
   1  16  -3 9.62891 4.12461  12
  -1 -16  -3 9.82133 4.19180  11
   1 -16  -3 12.1861 4.50552  11
  -1 -16  -3 7.20083 2.53394  14
  -1 -16  -3 7.71932 2.73349   1
  -1  16  -3 4.28010 6.09190  31
   1  16  -3 4.19278 6.22448  31
  -1  16  -2 519.279 19.1553  21
   1  16  -2 530.659 19.5602  21
   1 -16  -2 539.502 19.0646  27
  -1 -16  -2 558.817 18.7886  20
  -1  16  -2 556.413 18.8657  20
   1 -16  -2 535.439 18.9092  20
  -1  16  -2 592.634 20.4126   4
  -1 -16  -2 542.161 19.8342   4
   1  16  -2 543.649 19.7656   4
   1 -16  -2 527.209 20.0165   4
   1  16  -2 558.818 19.8448  16
   1 -16  -2 534.164 19.8458  15
  -1 -16  -2 548.173 19.4873  15
   1  16  -2 540.369 18.0482   1
  -1 -16  -2 512.668 20.9290  29
   1 -16  -2 546.408 20.9353  29
   1  16  -2 543.167 19.5482  11
  -1 -16  -2 561.239 19.4176  11
  -1  16  -2 545.620 19.9319  11
   1 -16  -2 541.158 19.6698  11
   1  16  -2 547.882 21.1199  31
  -1  16  -2 576.809 21.0448  31
   1 -16  -1 1.59059 2.99702  20
  -1 -16  -1 2.94429 2.70647  20
  -1  16  -1 2.07599 2.72559  20
   1  16  -1 0.40595 4.08096  21
  -1 -16  -1-0.86164 2.77506  18
   1  16  -1 2.58136 3.86540  16
  -1  16  -1 3.43832 4.03047  15
   1  16  -1 2.39169 3.65649  15
  -1  16  -1-4.64916 4.80688  26
   1  16  -1 0.99380 5.09452  26
   1  16  -1-0.94314 3.39765  11
  -1  16  -1 2.05811 3.86904  11
  -1 -16  -1 1.01362 5.80538  29
   1 -16  -1-1.92153 5.33071  29
   1  16  -1-0.38492 3.47364   4
  -1  16  -1-1.13398 3.85387   4
   1 -16  -1 4.40680 4.27542   4
  -1 -16  -1-0.43346 3.81299   4
   1 -16  -1 0.82292 4.18591  24
  -1 -16  -1 0.87212 4.32701  24
   1 -16  -1 6.08098 4.21600  11
  -1 -16  -1 2.37041 3.97392  11
   1  16   0 699.586 24.6596  21
  -1  16   0 690.716 23.6327  22
  -1 -16   0 755.928 25.0120   9
   1 -16   0 734.212 24.7944   9
   1 -16   0 707.271 24.9912  24
  -1 -16   0 723.223 25.1366  24
  -1 -16   0 693.733 23.2606  27
   1 -16   0 650.194 24.1612   2
  -1  16   0 747.264 24.2869  15
  -1  16   0 707.193 22.8380   1
   1 -16   0 731.922 25.4121   4
  -1 -16   0 701.244 24.8642   4
   1  16   0 708.033 24.8364  26
  -1  16   0 720.845 24.6232  26
   1  16   1 1.71178 3.85094  21
  -1  16   1 2.33849 2.03387  19
   1 -16   1 0.87790 5.10535   4
   1 -16   1-1.87319 4.70072   9
  -1 -16   1 5.86321 4.87720   9
   1  16   1 8.30957 5.39693   9
  -1  16   1-3.57787 5.26502   9
   1  16   1 5.56175 3.65697  22
  -1  16   1 1.84231 3.03777  15
   1  16   1 4.19280 2.67387  15
  -1  16   1 0.28674 4.57365  30
   1  16   1-0.49347 4.14587  30
  -1 -16   1 1.27925 3.30999  25
   1 -16   1 3.46528 3.52061  25
  -1 -16   1 2.40017 3.53901  26
   1 -16   1 2.78448 3.53335  26
  -1 -16   1 2.97140 2.00993  27
   1  16   1 3.36547 3.94571  26
  -1  16   1 3.17760 3.79786  26
  -1  16   2 539.188 20.3008  30
   1  16   2 560.668 19.8528  30
   1  16   2 513.264 17.8916   6
   1 -16   2 528.899 19.3671  26
  -1 -16   2 547.582 19.6103  26
  -1  16   2 576.470 19.3957  26
   1  16   2 536.576 19.3199  26
   1  16   2 506.070 20.4481  24
   1  16   2 554.781 20.3681   9
  -1  16   2 543.703 20.1854   9
  -1 -16   2 549.920 19.4474  25
   1 -16   2 562.125 19.7850  25
  -1 -16   2 542.370 18.0075   2
   1 -16   2 572.906 20.8042   9
  -1 -16   2 513.354 20.6767   9
   1  16   2 527.350 19.3214  22
  -1  16   3 8.34242 4.85031  30
   1 -16   3 11.9276 3.71895  17
  -1  16   3 17.1834 6.05358  24
   1 -16   3 14.1935 5.80310  25
  -1 -16   3 13.3240 5.29559  25
   1  16   3 10.8359 6.04857  24
   1 -16   3 11.4305 5.00602  26
  -1 -16   3 9.43396 5.14531  26
   1  16   3 8.04730 4.41045  22
   1  16   3 14.3173 5.68064   9
  -1  16   3 8.50880 5.34240   8
  -1  16   3 5.48093 5.26972   9
   1  16   3 12.4850 4.88793   8
   1  16   3 20.4108 4.51350  30
  -1 -16   3 14.1579 4.07929   7
   1 -16   3 11.4020 4.17735   7
  -1 -16   4 438.373 17.1944   7
   1 -16   4 407.600 17.5437   7
   1  16   4 425.375 17.7507   5
  -1  16   4 440.681 18.4257   5
   1  16   4 426.925 16.8763  22
  -1  16   4 415.938 17.4725   9
   1  16   4 453.253 17.8899   9
   1 -16   4 435.642 16.8021  10
   1 -16   4 425.509 15.9451  17
  -1 -16   4 422.496 15.4592  17
  -1  16   4 434.727 17.8021  24
   1  16   4 424.727 17.9337  24
   1 -16   4 437.675 17.4640  26
  -1 -16   4 423.866 17.5996  26
  -1  16   4 459.961 17.2722   8
   1  16   4 425.780 16.6876   8
   1  16   5 13.2288 6.32606  12
  -1 -16   5 21.1345 7.05897   7
   1 -16   5 30.9568 7.62529   7
  -1  16   5 17.3946 6.78847   5
   1  16   5 18.3892 6.14778   5
  -1  16   5 30.7682 7.32021  24
   1  16   5 21.5314 7.47701  24
   1 -16   5 24.6247 6.44683  10
  -1 -16   5 15.4135 5.64690  10
   1 -16   5 24.8499 6.90762  26
  -1 -16   5 27.5380 7.47959  26
   1  16   5 10.2149 5.58509  22
  -1  16   5 26.2741 6.93015   9
   1  16   5 20.7661 6.92546   9
  -1  16   6 237.078 12.9996  12
   1  16   6 255.574 12.6912  12
   1 -16   6 243.417 14.8577   7
  -1 -16   6 234.225 14.3704   7
   1 -16   6 263.987 13.8413   3
  -1 -16   6 240.614 13.1632   3
   1  16   6 230.356 12.0917  22
   1 -16   6 243.723 13.2976  10
  -1 -16   6 234.744 12.8533  10
   1  16   6 258.783 13.7932   9
   1 -16   6 202.208 11.9465  23
   1  16   6 233.066 13.7116  24
  -1  16   6 239.519 13.5776  24
   1 -16   6 253.239 13.6226  26
  -1 -16   6 259.477 14.0282  26
   1  16   7 16.7569 8.58455   9
   1  16   7 5.99479 8.62554  28
  -1 -16   7 9.30269 8.33047   3
   1 -16   7 10.9610 8.64380   3
  -1  16   7 14.1779 7.21336  12
   1  16   7 13.2695 6.93259  12
  -1 -16   7 3.03018 6.73174  23
  -1  16   7 3.77404 8.23403  24
   1  16   7 13.2411 9.01216  24
   1  16   7 8.25447 6.93036  22
   1 -16   7 10.3937 6.97364  23
   1 -16   7 9.21796 9.47364  10
  -1 -16   7 15.1223 9.21883  10
   1 -16   7 9.78481 8.62037  26
  -1 -16   7 21.7319 9.52729  26
   1 -16   7-10.9532 7.44145  14
   1  17  -7 16.8767 9.38509   4
  -1  17  -7 9.59594 9.22761   4
  -1 -17  -7 15.6102 8.67240   3
   1 -17  -7 14.0188 8.24452   3
   1  17  -7 18.2731 7.11275   1
   1 -17  -7 6.71372 7.24706   2
  -1  17  -7 23.2950 7.40565   1
   1  17  -7 11.6244 7.87788  13
   1  17  -7 18.6368 6.39638  19
   1 -17  -7 8.98285 7.06965  15
  -1 -17  -7 20.4532 6.85431  15
   1 -17  -7-6.90462 10.2099   7
  -1 -17  -7 14.9994 10.2497   7
   1 -17  -7 11.5408 6.39799  27
  -1  17  -7 4.13846 8.02516  12
   1  17  -7 7.32584 8.54025  12
   1 -17  -7 12.8501 8.48808  10
  -1 -17  -7 27.7516 9.10401  10
  -1  17  -7 23.7782 9.98073   6
   1  17  -7 24.3500 10.3613   6
  -1 -17  -6 17.4390 6.10308  15
   1 -17  -6 15.8948 6.50589  15
  -1  17  -6 8.90998 6.41487  16
  -1  17  -6 16.9578 8.88804  28
  -1 -17  -6 16.3413 9.02598  10
   1 -17  -6 15.8482 8.57542  10
   1  17  -6 1.86858 8.94578   6
  -1  17  -6 31.7334 8.69456   6
   1  17  -6 10.9718 5.79317   1
   1  17  -6 6.87338 7.94370   4
  -1  17  -6 19.0124 8.73161   4
  -1  17  -6 15.5398 7.14542  12
   1  17  -6 21.2852 7.51968  12
   1 -17  -6 23.0551 8.04527   3
  -1 -17  -6 19.9939 8.11708   3
   1  17  -6 11.8346 7.04369  13
   1  17  -5 5.90432 6.85984   4
  -1  17  -5 13.6362 7.34849   4
  -1 -17  -5 10.2204 5.43521  15
   1 -17  -5 19.1109 6.01017  15
   1  17  -5 15.7447 6.31810  16
  -1  17  -5 19.7197 6.08493  16
  -1 -17  -5 11.4418 8.46704  10
   1  17  -5 9.28514 4.91369   1
   1  17  -5 12.8622 5.93430  12
  -1  17  -5 6.75104 5.98979  12
  -1 -17  -5 24.9023 7.85228   3
   1 -17  -5 17.2125 7.19181   3
  -1  17  -5 25.4531 8.06275  28
   1  17  -5 20.2498 8.19018  28
   1  17  -5 14.8706 8.16869   6
  -1  17  -5 17.8221 8.06934   6
   1 -17  -4 13.4070 4.22327  20
   1 -17  -4 12.8075 5.32037  15
  -1 -17  -4 11.5729 4.97892  15
  -1  17  -4 19.7983 6.65886   4
   1  17  -4 11.8030 6.03261   4
   1 -17  -4 14.6887 5.51599   4
   1 -17  -4 17.3477 7.45979   3
  -1 -17  -4 15.9079 7.70838   3
  -1  17  -4 15.4141 5.36076  16
   1  17  -4 14.7611 5.70733  16
   1  17  -4 5.71542 6.89809   6
   1  17  -4 19.1564 7.23749  28
  -1  17  -4 7.75707 6.63415  28
  -1 -17  -4 15.4780 6.66637  29
   1 -17  -4 5.18986 6.03982  29
   1  17  -4 21.9879 4.37374   1
   1  17  -4 11.5905 5.18390  12
  -1  17  -4 12.7905 4.88574  12
   1  17  -3 9.02252 5.04129  11
  -1  17  -3 12.4658 5.38016  11
   1  17  -3 20.2863 6.49832   6
   1  17  -3 11.6234 3.07795  20
  -1  17  -3 18.8232 4.28612  21
   1 -17  -3 8.31978 3.70681  20
   1 -17  -3 6.78742 5.72080  29
  -1 -17  -3 14.1438 5.79640  29
  -1  17  -3 16.0234 5.63778   4
  -1 -17  -3 13.9335 4.93808   4
   1  17  -3 12.4873 5.12603   4
   1 -17  -3 20.4099 5.17872   4
  -1 -17  -3 13.2625 2.69986  14
   1  17  -3 12.8439 5.05814  16
  -1  17  -3 9.12232 4.53363  16
   1 -17  -3 11.8512 4.72224  15
  -1 -17  -3 10.5242 4.48565  15
   1 -17  -3 8.17524 4.79103  11
  -1 -17  -3 10.2191 4.48494  11
   1  17  -3 13.8506 4.40508  12
  -1  17  -3 16.0664 6.77889  31
   1  17  -3 18.4326 6.92892  31
  -1 -17  -3 23.6326 7.57430   3
   1 -17  -3 9.56457 7.80855   3
   1  17  -3 2.40266 5.90339  28
  -1  17  -3 3.64297 6.03064  28
   1  17  -2 9.68421 4.40099  11
  -1  17  -2 5.21075 4.66395  11
   1  17  -2 11.4560 4.68121  21
  -1  17  -2 7.87945 3.08042  20
  -1 -17  -2 5.38599 3.21124  20
   1  17  -2 10.1487 2.73398  20
  -1  17  -2 4.53007 4.05279  21
   1 -17  -2 9.23878 3.43957  20
  -1 -17  -2 6.77351 4.16079  11
   1 -17  -2 4.75454 4.26047  11
  -1  17  -2 4.36146 5.38322  31
   1  17  -2 12.6280 5.75917  31
   1  17  -2 10.3295 4.43178  16
   1  17  -2 4.97509 2.19638   1
   1 -17  -2 9.03788 3.40765  27
   1 -17  -2 4.98210 5.70567  29
  -1 -17  -2 16.6291 6.04377  29
  -1  17  -2 6.61048 4.59100   4
   1  17  -2 4.46716 4.08665   4
   1 -17  -2 10.1909 4.72300   4
  -1 -17  -2 7.49158 4.34897   4
  -1 -17  -2 5.30584 4.46452  15
   1 -17  -2 17.9783 4.85915  15
  -1  17  -1 70.4326 4.29128  20
  -1 -17  -1 69.4150 4.31241  20
   1 -17  -1 53.3458 4.36054  20
  -1  17  -1 57.3518 6.23851  26
   1  17  -1 62.7723 6.26825  26
  -1 -17  -1 67.3622 4.20500  18
  -1 -17  -1 61.1002 5.55503   4
   1  17  -1 67.9898 5.22214   4
   1 -17  -1 67.2728 6.04873   4
  -1  17  -1 61.7411 5.58836   4
   1  17  -1 68.6773 5.38053  16
  -1  17  -1 74.2777 5.70563  15
   1  17  -1 70.2766 5.15961  15
   1 -17  -1 67.3573 7.37816  29
   1 -17  -1 64.5482 4.38025  27
  -1 -17  -1 57.3369 7.28684  29
  -1  17  -1 63.2453 5.28410  11
  -1 -17  -1 64.8806 5.40134  11
   1  17  -1 65.3861 4.90289  11
   1 -17  -1 65.4735 5.94522  11
   1 -17  -1 66.9502 5.90406  24
  -1 -17  -1 71.0261 6.00097  24
   1  17  -1 69.0712 5.88529  21
   1  17   0 9.13051 4.48670  21
  -1 -17   0 14.6813 4.89385   9
   1 -17   0 17.8149 4.65922   9
   1 -17   0 14.1724 4.99493   4
  -1 -17   0 5.71264 4.58452   4
  -1  17   0 7.84401 4.35152  26
   1  17   0 10.9798 4.78039  26
  -1 -17   0 10.3254 2.49570  27
   1  17   0 8.26353 1.82691  13
   1  17   0 8.24008 3.26529  15
  -1  17   0 6.74951 3.68975  15
   1 -17   0 13.3201 5.06154  24
  -1 -17   0 8.02313 5.08136  24
   1 -17   0 4.23757 3.79564   2
  -1  17   0 9.22165 1.70475   1
   1  17   1 70.1856 6.97699   9
  -1 -17   1 58.5673 6.42372   9
  -1  17   1 64.0395 6.75077   9
   1  17   1 49.4205 5.68805  30
  -1  17   1 51.2941 6.00845  30
   1  17   1 61.4772 4.13128  15
  -1  17   1 55.5469 4.35596  15
  -1 -17   1 58.7112 4.86199  25
   1 -17   1 56.2143 5.10104  25
   1 -17   1 54.1801 6.48750  24
  -1 -17   1 51.1584 6.51061  24
   1 -17   1 69.9936 6.44222   9
   1  17   1 54.5317 4.99614  22
   1  17   1 58.1073 5.44330  21
  -1  17   1 64.1577 4.70427  22
  -1  17   1 56.3901 3.12924  19
   1  17   1 52.9499 5.42912  26
  -1  17   1 60.4291 5.37967  26
  -1 -17   1 51.4984 3.21836  27
  -1 -17   1 53.6863 4.99835  26
  -1  17   2 13.3898 3.53961  15
   1 -17   2 6.83013 4.35844  26
  -1 -17   2 13.6907 4.73369  26
  -1  17   2 9.14409 4.31291  26
   1  17   2 9.47804 4.21676  26
  -1 -17   2 11.6361 4.31873  25
   1 -17   2 9.79399 4.67818  25
  -1  17   2 9.80928 4.68679  30
   1  17   2 6.99356 4.50780  30
   1  17   2 8.56802 2.47774   6
   1  17   2 0.30173 5.57585   9
   1 -17   2-0.60186 5.90445   9
  -1 -17   2 4.78904 5.96606   9
  -1  17   2 6.37988 5.52551   9
  -1 -17   2 11.0128 2.73281   2
   1  17   2 9.27863 4.21146  22
  -1  17   2 6.95548 4.04705  22
   1 -17   3 5.36050 4.91600  26
  -1 -17   3 13.3493 5.43021  26
  -1 -17   3 12.1791 4.22491   7
   1 -17   3 8.42307 4.39903   7
  -1  17   3 15.3579 5.33620  30
   1  17   3 7.76518 4.62518  22
   1 -17   3 14.2868 3.94529  17
   1  17   3 4.83824 4.29424  30
  -1  17   3 8.49806 5.61559   8
   1 -17   3 14.7153 7.11881   9
   1  17   3 8.75043 5.12681   8
   1  17   3 14.9773 6.04657   9
  -1 -17   3 5.28712 6.87113   9
  -1  17   3 18.6187 5.98441   9
  -1 -17   3 13.9095 5.67368  25
   1 -17   3 12.2169 6.17422  25
  -1  17   3 12.8204 6.34845  24
   1  17   3 4.13524 6.37491  24
  -1  17   4 23.1176 6.00877   8
   1  17   4 20.8787 6.61665   9
   1  17   4 15.1256 5.38025   8
  -1  17   4 23.7871 6.54344   9
   1 -17   4 10.9930 5.74858  26
  -1 -17   4 17.2428 6.24394  26
   1 -17   4 17.1463 4.47399  17
  -1 -17   4 16.6417 3.92553  17
   1 -17   4 14.6537 5.83763   7
  -1 -17   4 13.0867 5.76089   7
  -1  17   4 6.59370 5.37890  30
  -1  17   4 21.4415 6.98815  24
   1  17   4 16.8849 6.94354  24
   1  17   4 21.6329 5.41225  22
  -1  17   4 7.51347 6.62507   5
   1  17   4 13.2425 6.08606   5
   1 -17   5 26.7972 7.05795  26
  -1 -17   5 22.3253 7.30771  26
   1  17   5 27.3526 6.65783   5
  -1  17   5 4.41880 6.66754   5
   1  17   5 16.3999 6.12191  22
   1 -17   5 12.5711 6.17738  10
  -1 -17   5 13.9643 5.79711  10
  -1  17   5 6.42463 6.82463   9
   1  17   5 11.8209 6.96381   9
   1  17   5 14.9132 5.28316  21
   1  17   5 17.9967 7.93585  24
  -1  17   5 20.5111 7.47426  24
  -1 -17   5 12.6393 7.03801   7
   1 -17   5 15.4243 7.22392   7
   1  17   6 13.3180 8.00501   9
  -1  17   6 25.7776 8.07314   9
  -1 -17   6 11.7865 7.17499   3
   1 -17   6 18.1238 7.80727   3
   1  17   6 10.5396 6.71854  12
  -1  17   6 9.80364 7.41128  12
   1 -17   6 5.08133 7.83197  26
  -1 -17   6 19.5126 8.06021  26
  -1 -17   6 10.0878 7.33272  10
   1 -17   6 14.5550 7.75736  10
   1  17   6 9.32956 8.45250  24
  -1  17   6 9.26982 8.07805  24
   1 -17   6 2.98785 6.31482  23
   1 -17   6 22.4626 9.09930   7
  -1 -17   6 16.3373 8.63543   7
   1  17   6 7.89915 6.49767  22
   1 -17   7 18.1592 7.69456  14
  -1  17   7 9.47124 7.16980  22
   1  17   7 10.0396 7.11210  22
   1 -17   7 14.9394 6.98666  23
  -1  17   7 20.3413 8.67163   9
   1  17   7 22.8920 8.87563   9
   1 -17   7 25.0099 9.18971   3
  -1 -17   7 17.1783 8.78117   3
   1  17   7 12.2884 8.95672  24
  -1  17   7 27.1853 9.31778  24
  -1 -17   7 9.72089 6.70891  23
  -1  17   7 21.3218 7.77066  12
   1  17   7 11.9859 7.02902  12
  -1 -17   7 18.5406 9.19840  26
   1 -17   7 25.1459 8.97848  26
   1 -17   7 17.1369 9.41473  10
  -1 -17   7 20.6909 9.39296  10
  -1 -18  -6-5.52463 9.01289  10
   1 -18  -6 3.90558 9.20858  10
   1  18  -6 6.57681 5.84385   1
   1 -18  -6 2.10232 5.66372  27
   1  18  -6 3.40572 7.77269   4
  -1  18  -6 8.09713 8.26483   4
  -1  18  -6 8.04940 8.56958   6
   1  18  -6 7.06721 9.11477   6
   1  18  -6 9.37480 5.37703  19
   1  18  -6 7.42383 6.82056  13
   1  18  -6 14.6093 9.33044  28
  -1  18  -6 5.09987 8.88994  28
  -1  18  -6 2.79155 6.86356  12
   1  18  -6 6.70573 7.42306  12
  -1  18  -6 12.5523 6.97314  16
   1 -18  -6 11.6979 7.76693   3
  -1 -18  -6 13.9663 8.13632   3
   1 -18  -6 15.7580 6.87624  15
  -1 -18  -6 8.10916 6.51913  15
  -1  18  -5 27.5339 6.25409  16
   1  18  -5 16.9542 6.62063  16
   1  18  -5 42.9855 8.44917  28
  -1  18  -5 26.2249 7.93906  28
  -1  18  -5 38.1926 8.41195   6
   1  18  -5 18.2878 8.34504   6
  -1  18  -5 20.9925 6.32731  12
   1  18  -5 21.8294 6.66438  12
  -1 -18  -5 21.0157 5.80655  15
   1 -18  -5 15.4437 6.00619  15
  -1  18  -5 24.0267 7.46395   4
   1  18  -5 11.8131 6.85445   4
   1  18  -5 22.0748 5.25373   1
   1 -18  -5 24.6683 5.17741  20
  -1 -18  -5 30.1713 8.32464   3
   1 -18  -5 40.9903 8.40067   3
   1 -18  -4 52.1937 5.41172  20
   1  18  -4 51.8630 4.85788   1
   1 -18  -4 49.1390 6.76657   4
  -1  18  -4 54.0634 7.49350   4
   1  18  -4 55.8452 7.08769   4
   1 -18  -4 41.8859 8.55448   3
  -1 -18  -4 42.9802 8.63639   3
  -1  18  -4 57.9606 6.30290  16
   1  18  -4 52.5720 6.82700  16
   1  18  -4 50.0225 7.84082  28
  -1  18  -4 48.3283 7.74557  28
   1 -18  -4 49.6002 7.32977  29
  -1 -18  -4 43.1336 7.31037  29
  -1  18  -4 60.4529 6.33580  12
   1  18  -4 50.6285 6.21749  12
   1 -18  -4 64.8091 6.27912  11
  -1 -18  -4 53.2949 6.01347  11
   1 -18  -4 53.1148 6.55957  15
  -1 -18  -4 58.5995 6.23023  15
   1  18  -4 57.1310 8.32985   6
  -1 -18  -3 30.6414 4.95224  11
   1 -18  -3 31.4676 5.38524  11
   1  18  -3 21.6396 5.53961  11
  -1  18  -3 29.1786 6.01135  11
   1 -18  -3 32.0023 4.72417  27
   1  18  -3 32.5912 3.62140  20
  -1  18  -3 31.0407 4.12931  20
   1 -18  -3 27.8003 4.29736  20
  -1  18  -3 21.5452 4.64148  21
  -1 -18  -3 33.5108 4.18535  20
  -1 -18  -3 18.8959 6.38618  29
   1 -18  -3 24.7220 6.28263  29
  -1 -18  -3 24.6519 5.48284   4
  -1  18  -3 27.8406 5.96343   4
   1  18  -3 23.6392 5.49505   4
   1 -18  -3 31.3248 5.53002   4
   1  18  -3 34.1425 5.68336  16
  -1  18  -3 25.4730 5.00145  16
  -1 -18  -3 25.5816 5.14467  15
   1 -18  -3 22.2265 5.48210  15
   1 -18  -3 30.6609 8.46135   3
  -1 -18  -3 25.8840 8.28969   3
   1  18  -3 35.3089 6.97484   6
   1  18  -3 19.5499 6.46654  28
  -1  18  -3 15.0533 6.20575  28
  -1  18  -3 29.3154 7.35944  31
   1  18  -3 12.0329 7.10581  31
   1  18  -2 106.004 8.19078  31
  -1  18  -2 92.3584 7.72485  31
   1  18  -2 90.4635 6.58421  21
  -1  18  -2 83.0468 5.95886  21
  -1  18  -2 83.7861 5.02607  20
   1  18  -2 81.4336 4.52241  20
  -1 -18  -2 86.5023 5.21405  20
   1 -18  -2 78.1270 5.37138  20
   1 -18  -2 81.4930 7.93186  29
  -1 -18  -2 85.8459 7.97149  29
   1  18  -2 96.6587 6.72847  16
   1  18  -2 86.1753 7.72249   6
  -1  18  -2 74.5893 6.75628  15
   1  18  -2 73.4388 6.17296  15
  -1 -18  -2 78.5626 6.44233  15
   1 -18  -2 77.0179 6.56514  15
   1 -18  -2 79.3996 5.32987  27
   1  18  -2 84.8114 6.10334  11
   1 -18  -2 87.2095 6.57825  11
  -1  18  -2 86.1140 6.51396  11
  -1 -18  -2 89.0311 6.17415  11
   1 -18  -2 89.0113 6.88606   4
  -1 -18  -2 74.4651 6.35270   4
   1  18  -2 75.5268 6.14378   4
  -1  18  -2 93.4179 6.82580   4
   1  18  -2 79.6940 3.82111   1
  -1 -18  -1 5.16491 3.09660  20
  -1  18  -1 3.88015 4.47726  21
  -1  18  -1 3.92690 3.01639  20
   1  18  -1 1.89172 4.57028  21
  -1 -18  -1-0.50246 4.68795  24
   1 -18  -1 15.6201 4.87050  24
  -1  18  -1 5.10960 5.37447  26
   1  18  -1 5.51499 5.48068  26
   1  18  -1 4.17741 3.87136   4
  -1 -18  -1 4.09732 4.52218   4
   1 -18  -1 6.33309 4.76615   4
  -1  18  -1 7.93443 4.27330   4
   1  18  -1 9.58438 4.27457  16
   1  18  -1 3.17496 4.03152  15
  -1  18  -1 8.79398 4.47599  15
  -1  18  -1 4.34555 3.99329  11
   1  18  -1 1.73498 3.60214  11
   1 -18  -1 4.94199 4.78799  11
  -1 -18  -1 3.46046 4.41027  11
   1 -18  -1 5.54430 3.27962  27
   1 -18  -1 5.90796 6.12659  29
  -1 -18  -1 12.3704 6.21428  29
   1  18   0 20.5953 4.72104  21
   1  18   0 16.4933 2.01540  13
  -1 -18   0 10.4257 4.99705   9
   1 -18   0 24.1394 5.07999   9
   1 -18   0 13.8511 5.25978  24
  -1 -18   0 14.0042 5.50726  24
   1  18   0 18.0805 5.27439  26
  -1  18   0 15.2256 5.00831  26
  -1 -18   0 20.5230 2.82603  27
   1  18   0 16.5452 3.56592  15
  -1  18   0 16.4840 3.92995  15
  -1 -18   0 13.5452 5.11497   4
   1 -18   0 18.4716 5.45681   4
   1 -18   0 14.1081 4.14880   2
  -1  18   0 14.5765 1.67310   1
  -1  18   1 3.95038 2.06908  19
   1  18   1 10.4027 4.73681  21
  -1  18   1 10.8266 5.17160  30
   1  18   1 14.4659 4.96004  30
  -1  18   1 4.44955 4.42643  26
  -1 -18   1 9.01708 2.33217  27
   1  18   1 7.03811 4.68597  26
  -1 -18   1 11.8897 3.86187  25
   1 -18   1 5.66297 4.02773  25
   1 -18   1 7.34855 5.73748  24
  -1 -18   1 7.30284 5.82148  24
   1 -18   1 13.1264 5.39760   9
   1  18   1 7.50496 6.19189   9
  -1 -18   1 6.15863 5.20743   9
  -1  18   1 21.6660 6.55013   9
  -1  18   1 10.4163 3.76173  22
   1  18   1 2.59808 4.10614  22
   1 -18   1 14.8435 3.56677   2
  -1  18   1 7.30199 3.42300  15
   1  18   1 9.02243 3.13200  15
  -1  18   2 91.2603 5.60380  15
   1  18   2 81.5400 4.39786   6
  -1 -18   2 96.9985 6.47914  25
   1 -18   2 94.0475 6.72038  25
   1  18   2 90.0062 6.37928  22
  -1  18   2 85.7489 5.87867  22
  -1 -18   2 97.1262 6.45283  26
   1  18   2 80.0987 6.18819  26
   1 -18   2 95.2852 6.39100  26
  -1  18   2 89.8863 6.36218  26
   1 -18   2 74.5289 7.58432   9
  -1 -18   2 89.1453 8.11868   9
  -1  18   2 88.6380 7.83453   9
   1  18   2 71.8758 7.64967   9
  -1  18   2 88.7751 7.22100  30
   1  18   2 94.8623 6.73500  30
  -1 -18   2 88.6164 4.57500   2
   1 -18   3 26.6291 5.09089   7
  -1 -18   3 34.0749 4.89953   7
   1 -18   3 21.8732 6.59340  25
  -1 -18   3 35.9035 6.20107  25
  -1  18   3 34.7028 7.19348  24
   1  18   3 46.2463 7.77723  24
   1  18   3 37.0967 5.32084  22
   1  18   3 33.4309 6.51111   9
  -1 -18   3 43.7424 7.96449   9
   1 -18   3 32.5866 7.89392   9
  -1  18   3 36.0895 6.46756   8
   1  18   3 26.0780 5.76884   8
  -1  18   3 24.9211 6.55388   9
   1  18   3 24.1836 5.23259  30
   1 -18   3 32.2883 4.52474  17
   1 -18   3 23.6710 5.47729  26
   1  18   3 34.1968 5.32895  26
  -1 -18   3 29.6709 6.01173  26
  -1  18   3 29.8748 5.69368  30
   1  18   4 42.2565 7.54558   9
  -1  18   4 40.1229 6.49959   8
   1  18   4 51.6096 6.16298   8
  -1  18   4 29.4644 7.20750   9
  -1  18   4 36.5124 6.28321  30
   1 -18   4 36.4011 4.87661  17
  -1 -18   4 45.5508 4.53106  17
   1  18   4 40.0813 7.00220   5
  -1  18   4 37.0114 7.49115   5
   1  18   4 39.3194 6.03149  22
  -1  18   4 32.2190 7.58957  24
   1  18   4 26.7059 7.71180  24
  -1 -18   4 42.2706 6.91755  26
   1 -18   4 43.6997 6.85881  26
  -1 -18   4 38.1804 6.15871   7
   1 -18   4 47.6322 6.92304   7
  -1  18   5 24.6239 7.42465   5
   1  18   5 36.3067 7.04371   5
   1 -18   5 21.5772 7.86536   7
  -1 -18   5 17.0680 7.03762   7
   1  18   5 23.0413 6.32294  22
  -1 -18   5 22.6618 6.31612  10
   1 -18   5 21.5473 6.70979  10
   1  18   5 29.5682 7.69884   9
  -1  18   5 26.1198 7.63811   9
   1  18   5 20.5563 5.71083  21
   1 -18   5 37.6293 7.47065  26
  -1 -18   5 30.1861 7.48747  26
  -1  18   5 22.3067 8.21658  24
   1  18   5 22.7922 8.49426  24
   1  18   6 17.8366 8.35613   9
  -1  18   6-1.77222 7.74138   9
   1 -18   6-3.83516 6.46314  23
  -1  18   6 26.5979 8.68154  24
   1  18   6 13.3236 8.97153  24
   1 -18   6 6.34874 7.53027   3
  -1 -18   6 24.0228 7.78340   3
   1 -18   6 10.6427 7.77105  10
  -1 -18   6 12.8367 7.53099  10
  -1 -18   6 10.1281 8.90761   7
   1 -18   6 2.35817 9.01390   7
   1  18   6 4.89390 6.92634  12
  -1  18   6-1.68907 7.46431  12
   1  18   6 11.8863 6.83437  22
  -1 -18   6 6.26342 8.07039  26
   1 -18   6 5.47495 7.71038  26
  -1 -19  -6 12.0418 6.67346  15
   1 -19  -6 20.4827 7.09192  15
   1  19  -6 20.4029 7.23926  13
   1 -19  -6 3.39617 5.51393  20
   1 -19  -6 7.79486 7.22138   4
  -1  19  -6 4.87189 8.22146   4
   1  19  -6 11.5285 8.08531   4
   1 -19  -6 4.68635 6.03643  27
   1  19  -6 8.39455 5.30743  19
  -1  19  -6 3.36937 6.75032  16
  -1  19  -6 20.8937 9.35679  28
   1  19  -6 18.7611 9.59996  28
   1  19  -6 5.28990 8.69251   6
  -1  19  -6 3.83337 8.44636   6
   1 -19  -6 9.01545 9.47530  10
  -1 -19  -6 17.4837 9.67489  10
  -1  19  -6 4.84548 7.02068  12
   1  19  -6 4.23778 7.31197  12
   1 -19  -6 15.4779 8.23828   3
  -1 -19  -6 24.8726 8.75202   3
   1  19  -5 298.498 14.1319  13
  -1  19  -5 296.709 14.0684  12
   1  19  -5 329.997 14.6167  12
   1 -19  -5 324.541 13.2998  20
  -1 -19  -5 305.614 16.0968   3
   1 -19  -5 289.502 15.8615   3
   1  19  -5 323.739 16.7502   6
   1 -19  -5 301.896 14.8945   4
  -1  19  -5 311.510 15.5196   4
   1  19  -5 299.923 14.9194   4
  -1  19  -5 303.962 13.9783  16
   1  19  -5 278.834 14.4459  16
  -1  19  -5 297.766 16.3169   6
   1 -19  -5 306.780 13.7830  27
   1  19  -5 337.228 16.4332  28
  -1  19  -5 306.753 15.7783  28
   1  19  -5 299.128 12.8271   1
   1 -19  -5 318.896 14.1720  11
  -1 -19  -5 301.331 13.8346  15
   1 -19  -5 333.158 14.5559  15
  -1  19  -4 16.2254 6.59967  11
   1  19  -4 19.3716 6.36230  11
   1 -19  -4 22.0990 5.16794  27
   1 -19  -4 14.6894 4.47728  20
   1  19  -4 20.8351 3.82574  20
  -1 -19  -4 19.9443 4.63040  20
  -1 -19  -4 25.5101 7.09525  29
   1 -19  -4 26.2803 6.78051  29
   1 -19  -4 27.6796 6.56782   4
  -1 -19  -4 20.3925 6.08446   4
  -1  19  -4 21.0901 6.53753   4
   1  19  -4 23.0308 6.37292   4
   1 -19  -4 20.7980 8.35081   3
  -1 -19  -4 34.6520 9.02278   3
   1  19  -4 13.8971 6.07156  16
  -1  19  -4 17.5156 5.85297  16
   1  19  -4 19.8022 7.06352  28
  -1  19  -4 8.96441 7.29073  28
  -1 -19  -4 16.4105 5.42972  11
   1 -19  -4 12.1567 5.60462  11
  -1  19  -4 18.8387 5.68860  12
   1  19  -4 17.2921 5.56187  12
   1 -19  -4 16.5433 6.03498  15
  -1 -19  -4 9.72352 5.49949  15
   1  19  -4 25.8128 4.19207   1
   1  19  -4 23.7991 7.61761   6
  -1  19  -3 582.630 20.8546  21
   1  19  -3 583.015 19.9509  20
  -1 -19  -3 613.741 20.6744  20
   1 -19  -3 600.862 20.7885  20
  -1  19  -3 587.677 20.4909  20
  -1 -19  -3 605.553 23.2583  29
   1 -19  -3 600.244 22.9011  29
  -1  19  -3 584.085 22.4542   4
   1 -19  -3 578.188 22.2794   4
  -1 -19  -3 590.138 21.9962   4
   1  19  -3 593.568 21.8569   4
   1 -19  -3 513.018 24.0210   3
  -1 -19  -3 547.857 24.3370   3
  -1  19  -3 585.997 21.8093  16
   1  19  -3 563.053 21.7566  16
  -1 -19  -3 578.466 21.5229  15
   1 -19  -3 617.836 22.1793  15
   1 -19  -3 564.519 21.5462  11
   1  19  -3 572.394 21.5421  11
  -1  19  -3 558.455 21.9424  11
  -1 -19  -3 585.971 21.2956  11
   1  19  -3 538.070 23.6923  31
  -1  19  -3 577.325 23.5709  31
   1  19  -3 607.681 23.6242   6
  -1  19  -3 551.237 22.5634  28
   1 -19  -3 586.361 21.0684  27
   1  19  -3 554.815 22.6802  28
   1 -19  -2 21.5439 4.10067  27
  -1 -19  -2 19.7883 5.03136  11
   1 -19  -2 18.4101 5.46372  11
  -1  19  -2 21.3230 5.23938  11
   1  19  -2 28.7359 3.24410  20
   1 -19  -2 22.0387 4.15312  20
  -1 -19  -2 26.7981 3.94682  20
  -1  19  -2 25.0109 3.66912  20
  -1  19  -2 28.8862 4.94147  21
   1  19  -2 26.5258 5.42109  21
  -1  19  -2 28.5774 6.37206  31
   1  19  -2 26.2414 6.40033  31
   1  19  -2 24.9818 5.29876  16
   1  19  -2 13.9167 5.86063   6
  -1  19  -2 24.9335 5.39827   4
   1  19  -2 17.8260 4.74593   4
  -1 -19  -2 26.8661 5.37969   4
   1 -19  -2 22.8002 5.55186   4
   1  19  -2 23.0522 2.31465   1
   1 -19  -2 29.7877 6.92030  29
  -1 -19  -2 27.1847 6.72763  29
   1  19  -2 20.9735 4.83017  11
   1 -19  -2 18.2021 5.65342  15
   1  19  -2 31.0072 5.28241  15
  -1 -19  -2 27.6642 5.58632  15
  -1  19  -2 22.3688 5.47060  15
  -1  19  -1 649.125 24.0407  26
   1  19  -1 622.535 24.1722  26
  -1 -19  -1 616.797 23.2198  11
  -1  19  -1 677.093 23.1654  11
   1  19  -1 663.192 22.7161  11
   1 -19  -1 644.589 23.7738  11
   1 -19  -1 706.530 23.8108  24
  -1 -19  -1 691.762 23.8659  24
   1 -19  -1 670.176 24.2356   4
  -1 -19  -1 680.430 23.8655   4
  -1  19  -1 653.217 23.6397   4
  -1  19  -1 610.209 23.0951  21
   1  19  -1 622.684 23.4567  21
  -1  19  -1 684.788 22.3586  20
  -1 -19  -1 645.072 22.2882  20
   1 -19  -1 635.121 22.4248  27
   1  19  -1 658.085 23.4036  16
   1  19  -1 650.244 22.8214  15
  -1  19  -1 665.536 23.2905  15
   1 -19  -1 613.200 23.3490   2
  -1 -19  -1 628.855 25.3106  29
   1 -19  -1 641.740 25.1849  29
   1  19  -1 656.397 23.2435   4
   1  19  -1 679.537 24.8550  31
   1 -19   0 21.9862 5.87895   4
  -1 -19   0 16.4715 5.46694   4
   1  19   0 23.2096 5.19054  21
   1 -19   0 14.5459 2.30927  18
  -1  19   0 25.0261 4.31596  15
   1  19   0 19.5400 3.88255  15
  -1 -19   0 14.7331 5.39075  24
   1 -19   0 19.7272 5.44458  24
  -1  19   0 17.1375 1.50806   1
   1 -19   0 22.8839 4.48080   2
   1  19   0 19.2638 2.09934  13
  -1  19   0 22.2589 5.32881  26
   1 -19   0 23.7740 4.16519  25
   1  19   0 24.2908 5.68831  26
  -1 -19   0 26.5170 5.45147   9
   1 -19   0 27.6010 5.50218   9
   1 -19   0 23.5206 3.59156  27
  -1  19   1 653.900 21.1855  19
   1  19   1 625.573 23.8024  30
  -1  19   1 641.676 24.3845  30
   1 -19   1 631.027 24.2146  24
  -1 -19   1 642.016 24.4007  24
  -1  19   1 618.863 24.3402   9
   1  19   1 626.962 24.6608   9
   1  19   1 671.414 22.2521  15
  -1  19   1 632.767 22.4995  15
  -1 -19   1 620.953 22.2452   2
  -1  19   1 649.315 23.2939  26
   1  19   1 653.254 23.5076  26
   1 -19   1 675.729 23.1756  25
  -1 -19   1 678.750 22.8854  25
   1  19   1 619.544 23.4587  21
   1  19   1 652.021 22.9696  22
  -1  19   1 644.263 22.5366  22
   1 -19   1 669.675 22.4892   2
   1 -19   1 660.094 23.7986   9
  -1 -19   1 662.264 24.0371   9
   1 -19   2 19.8750 6.52766   9
  -1 -19   2 14.8336 6.49832   9
   1  19   2 27.1622 6.63133   9
  -1  19   2 12.2161 6.39636   9
   1  19   2 18.7925 2.95760   6
   1  19   2 23.2316 5.50753  21
  -1  19   2 28.2939 4.81685  22
   1  19   2 22.6380 4.86875  22
   1  19   2 22.9542 5.09604  26
  -1 -19   2 19.5604 5.02372  26
  -1  19   2 20.3100 4.90016  26
   1 -19   2 25.8210 5.02437  26
  -1 -19   2 23.6393 4.98214  25
   1 -19   2 29.1847 5.41917  25
  -1  19   2 20.2920 3.97531  15
  -1  19   2 18.9315 5.48204  30
   1  19   2 20.5018 5.18591  30
   1 -19   3 548.208 20.4115  17
  -1  19   3 574.055 20.9469  22
   1  19   3 561.197 21.1540  22
  -1  19   3 578.282 22.2487   9
   1  19   3 612.689 22.6349   9
   1  19   3 583.148 21.1555  26
  -1  19   3 591.190 21.1187  26
   1 -19   3 581.905 21.3368  26
  -1 -19   3 566.463 21.3669  26
   1  19   3 554.041 22.5851  24
   1 -19   3 557.943 22.0240  25
  -1 -19   3 548.591 21.4766  25
  -1 -19   3 536.330 22.7906   9
   1  19   3 570.140 21.3861   8
   1 -19   3 559.419 22.8624   9
  -1  19   3 528.875 21.7031   8
   1 -19   3 585.514 21.0766   7
  -1 -19   3 600.936 20.8258   7
  -1  19   3 553.537 21.8511  30
   1  19   3 564.501 21.2967  30
   1  19   4 14.7380 5.68959  21
  -1  19   4 13.3636 7.81666  24
   1  19   4 9.40522 7.69250  24
   1  19   4 7.97721 5.42533  22
  -1  19   4 9.56247 5.54208  22
  -1 -19   4 10.7117 4.01100  17
   1 -19   4 19.9624 4.75179  17
  -1 -19   4 15.7830 5.80473   7
   1 -19   4 16.4611 6.20012   7
   1  19   4 18.6153 5.84013   8
  -1 -19   4 32.9792 9.04171   9
  -1  19   4 20.9191 7.40503   9
   1 -19   4 25.6999 8.64650   9
  -1  19   4 18.0896 6.24361   8
   1  19   4 27.3778 7.70016   9
  -1  19   4 20.1881 7.56285   5
   1  19   4 15.8271 6.57230   5
  -1  19   4 10.5171 5.68131  30
   1 -19   4 16.2602 6.21483  26
  -1 -19   4 13.9001 6.29994  26
   1 -19   5 277.924 14.8282   7
  -1 -19   5 270.821 14.4051   7
   1  19   5 276.752 13.0261  21
   1  19   5 272.387 13.4607  22
  -1  19   5 289.333 13.5982  22
  -1 -19   5 324.873 13.7162  10
   1  19   5 338.306 15.5281   9
   1 -19   5 297.088 13.7641  10
  -1  19   5 287.327 14.7832   9
   1 -19   5 311.084 14.3019  26
  -1 -19   5 278.281 14.2390  26
   1 -19   5 271.785 12.2247  17
  -1  19   5 261.424 14.4953   5
   1  19   5 286.852 14.3041   5
  -1  19   5 279.610 15.2296  24
   1  19   5 288.650 15.4105  24
  -1  19   6 17.7917 8.48048   9
   1  19   6 3.80521 8.57197   9
   1  19   6 5.64646 8.88229  24
  -1  19   6 6.78511 8.67269  24
   1 -19   6-9.82524 6.86172  23
   1  19   6 17.6565 7.19705  22
  -1  19   6 9.57372 6.69349  22
   1 -19   6 8.89910 9.33225   7
  -1 -19   6 13.0961 8.78439   7
  -1 -19   6 13.2558 7.56213  10
   1 -19   6 11.0787 8.05447  10
  -1 -19   6 2.36651 7.33897   3
   1 -19   6 11.4031 7.94219   3
   1  19   6 22.3232 7.41372  12
  -1  19   6 11.2191 7.99940  12
   1 -19   6 14.4185 7.75720  26
  -1 -19   6 4.44515 8.23250  26
  -1 -20  -6 17.6899 10.0061  10
   1 -20  -6 14.8789 9.61337  10
   1  20  -6 20.9332 7.55317  13
   1 -20  -6 17.9529 7.14731  11
   1  20  -6 22.5089 7.89370  12
  -1 -20  -6 6.58130 6.79400  11
  -1  20  -6 8.67651 7.15100  12
   1 -20  -6 6.02023 5.58517  20
   1  20  -6 10.6198 5.31680  19
   1  20  -6 18.7083 8.20815   4
   1 -20  -6 9.99990 7.64321   4
  -1  20  -6 15.5172 8.52262   4
  -1  20  -6 8.56560 6.96277  16
  -1 -20  -6 4.92084 8.64119   3
   1 -20  -6 24.2725 8.79580   3
   1 -20  -6 9.61716 6.40489  27
  -1  20  -6 26.0451 9.64070  28
   1  20  -6 23.6873 10.3185  28
  -1 -20  -6 17.5874 6.88472  15
   1 -20  -6 16.0407 7.53957  15
   1  20  -6 13.5805 9.90012   6
  -1  20  -6 18.4005 9.75585   6
  -1 -20  -5 18.6682 5.19815  20
   1 -20  -5 18.2221 5.28568  20
  -1 -20  -5 18.6319 6.71539  15
   1 -20  -5 11.2073 6.68821  15
   1  20  -5 13.0556 7.10259   4
   1 -20  -5 8.14248 6.48801   4
  -1  20  -5 18.6225 7.57467   4
  -1 -20  -5 11.6284 6.52028   4
  -1 -20  -5 22.9021 8.87643   3
   1 -20  -5 32.1294 8.79127   3
  -1  20  -5 10.2994 6.61265  16
   1  20  -5 15.2543 6.96970  16
  -1 -20  -5 27.8599 6.44485  11
   1 -20  -5 18.4106 6.58000  11
  -1  20  -5 17.3179 6.43133  12
   1  20  -5 5.85492 6.43174  12
  -1  20  -5 23.5889 7.72795  11
  -1  20  -5 18.7114 8.30599  28
   1  20  -5 22.5589 8.69721  28
   1 -20  -5 15.5360 5.83856  27
   1  20  -5 21.5117 6.71879  13
   1  20  -5 9.81997 8.56439   6
  -1  20  -5 10.2635 8.38297   6
   1 -20  -4 21.9116 4.93115  20
  -1  20  -4 20.7307 4.52482  20
   1  20  -4 25.8166 3.93164  20
  -1 -20  -4 28.6128 4.90536  20
   1 -20  -4 31.2431 7.36944  29
  -1 -20  -4 25.6658 7.31725  29
   1 -20  -4 16.9728 6.28653   4
  -1  20  -4 22.0143 6.80526   4
   1  20  -4 26.2348 6.39756   4
  -1 -20  -4 27.0031 6.46701   4
   1  20  -4 28.0048 8.13663   6
   1  20  -4 17.1281 6.41869  16
  -1  20  -4 23.5262 6.17453  16
   1 -20  -4 9.30933 8.37381   3
  -1 -20  -4 18.9246 9.10240   3
  -1  20  -4 32.0710 6.03831  12
  -1 -20  -4 14.3017 5.66469  11
   1  20  -4 21.4229 6.04076  12
   1 -20  -4 20.7837 6.22165  11
   1 -20  -4 24.6240 6.54783  15
  -1 -20  -4 21.8106 6.22856  15
   1 -20  -4 27.8391 5.54770  27
  -1  20  -4 7.65648 7.46341  28
   1  20  -4 19.3193 7.72615  28
   1  20  -4 26.9323 6.67769  11
  -1  20  -4 30.0864 7.14129  11
  -1  20  -3 4.67357 6.59914  28
   1  20  -3 4.41046 6.86188  28
  -1  20  -3 8.91431 5.90833  11
   1  20  -3 18.7622 5.44525  11
   1 -20  -3 8.09620 4.43997  27
   1  20  -3 13.0512 5.47445   4
  -1  20  -3 12.4688 5.96981   4
   1 -20  -3 10.2014 5.63522   4
  -1 -20  -3 6.76507 5.63665   4
  -1 -20  -3 5.54574 6.70941  29
   1 -20  -3 14.4462 6.55623  29
  -1 -20  -3 6.18456 3.98652  20
   1 -20  -3 19.0653 4.42005  20
  -1  20  -3 15.7559 5.08780  21
   1  20  -3 14.9917 3.41555  20
  -1  20  -3 10.9737 3.91334  20
  -1  20  -3 17.6980 5.62784  16
   1  20  -3 25.7841 6.05064  16
  -1 -20  -3 15.4481 5.75521  15
   1 -20  -3 5.40403 5.90177  15
   1 -20  -3 6.91162 5.58576  11
  -1 -20  -3 16.6940 5.38357  11
   1  20  -3 15.8114 7.06823   6
   1 -20  -3 21.7166 8.78445   3
  -1 -20  -3 3.71900 8.73694   3
  -1  20  -3 6.22997 7.19060  31
   1  20  -3 18.4509 7.95037  31
  -1  20  -2 32.6122 4.01686  20
  -1 -20  -2 30.7847 4.13893  20
   1  20  -2 30.1517 5.80067  21
   1  20  -2 31.4905 3.41870  20
  -1  20  -2 32.6375 5.44963  21
   1 -20  -2 29.2376 4.44023  20
   1  20  -2 27.6342 6.74626   6
   1 -20  -2 31.4293 5.74020   4
  -1  20  -2 31.5042 5.64937   4
  -1 -20  -2 37.0093 5.92634   4
   1  20  -2 34.1427 5.40980   4
   1 -20  -2 36.2410 4.57205  27
   1  20  -2 27.6963 5.50434  16
  -1 -20  -2 35.7714 5.86177  15
   1  20  -2 29.0322 5.35233  15
   1 -20  -2 18.1110 5.92636  15
  -1  20  -2 28.9435 5.83674  15
  -1  20  -2 30.5776 5.36900  11
   1  20  -2 36.1293 5.07380  11
   1 -20  -2 28.1560 5.82098  11
  -1 -20  -2 22.0315 5.45798  11
  -1 -20  -2 24.5748 7.33495  29
   1 -20  -2 26.8139 6.95778  29
   1  20  -2 26.3754 6.74070  31
  -1  20  -2 31.1548 6.84145  31
   1 -20  -1 35.7138 4.17348  27
  -1 -20  -1 31.6389 3.86683  27
  -1  20  -1 41.4258 6.76493  26
   1  20  -1 34.7060 6.81928  26
  -1 -20  -1 48.3442 6.20867  24
   1 -20  -1 44.3289 6.16956  24
   1 -20  -1 35.8636 5.90680  11
  -1 -20  -1 36.8144 5.80028  11
   1  20  -1 30.2578 1.48201  19
  -1  20  -1 46.4889 4.03995  20
  -1  20  -1 28.8085 5.39520  21
  -1 -20  -1 33.8432 4.05046  20
   1  20  -1 35.3334 5.96238  21
   1  20  -1 34.5179 6.84900  31
   1  20  -1 34.2098 5.38359  16
   1 -20  -1 31.0984 5.02905   2
  -1  20  -1 40.7786 5.50094   4
   1 -20  -1 35.9143 6.33166   4
  -1 -20  -1 37.4484 5.95468   4
  -1  20  -1 41.8314 4.93666  11
   1  20  -1 43.7119 4.65251  11
  -1  20  -1 45.5097 5.48263  15
   1  20  -1 41.5123 4.92194  15
   1 -20  -1 41.9006 7.69616  29
  -1 -20  -1 31.2693 7.65824  29
  -1  20   0 15.7520 3.91546  22
   1 -20   0 20.8441 6.17577   4
  -1 -20   0 26.0873 5.87321   4
   1  20   0 21.2931 5.48785  21
  -1 -20   0 26.7827 5.79673   9
   1 -20   0 18.4622 3.60957  27
   1 -20   0 16.9816 2.35435  18
   1  20   0 18.1538 4.43588  16
  -1 -20   0 28.8667 5.79803  24
   1 -20   0 13.3571 5.83902  24
   1  20   0 17.5820 2.08840  13
  -1  20   0 24.3992 5.82020  26
   1 -20   0 21.1851 4.32678  25
   1  20   0 15.0655 5.78031  26
   1  20   0 21.4604 4.12920  15
  -1  20   0 18.0005 4.30238  15
   1 -20   0 15.8376 4.52176   2
   1  20   1 31.2025 5.55540  21
  -1 -20   1 24.8532 4.11388   2
   1 -20   1 45.8575 4.54183   2
  -1  20   1 36.8702 6.36485  30
   1  20   1 26.6521 5.89739  30
   1  20   1 38.8760 5.31575  22
  -1  20   1 43.9195 4.80853  22
   1  20   1 37.3503 5.77617  26
  -1  20   1 39.7781 5.67662  26
  -1 -20   1 37.0659 4.97954  25
   1 -20   1 32.6127 5.06613  25
   1 -20   1 31.2885 6.72151  24
  -1 -20   1 35.5444 7.11034  24
  -1  20   1 35.4660 4.50630  15
   1  20   1 36.4776 4.04278  15
   1  20   1 31.9675 7.76971   9
  -1 -20   1 33.7788 6.28652   9
   1 -20   1 34.8932 6.26470   9
  -1  20   1 47.6730 7.62508   9
   1 -20   2 35.6669 5.94440  25
  -1 -20   2 36.4128 5.66340  25
   1  20   2 19.9702 5.14153  22
  -1  20   2 26.5434 4.89646  22
   1 -20   2 27.6859 6.87334   9
  -1  20   2 22.2854 6.90443   9
   1  20   2 27.6476 7.53438   9
  -1 -20   2 33.7396 7.15073   9
   1  20   2 37.2343 5.76117  30
  -1  20   2 33.8008 6.15568  30
   1  20   2 33.2924 5.93248  21
   1  20   2 25.7695 5.24739  26
   1 -20   2 36.4406 5.38894  26
  -1  20   2 24.6748 5.31942  26
  -1 -20   2 33.6596 5.49888  26
   1 -20   3 14.3742 4.65187  17
   1 -20   3 12.3680 4.87511   7
  -1 -20   3 16.3837 4.83305   7
   1 -20   3 11.4579 5.46216  26
  -1  20   3 13.0528 5.34001  26
   1  20   3 8.84165 5.33685  26
  -1 -20   3 21.4153 5.83098  26
   1  20   3 16.7605 5.44704  22
  -1  20   3 14.6596 5.21122  22
   1 -20   3 21.6958 6.98681  25
  -1 -20   3 10.8383 5.98164  25
  -1 -20   3 15.0085 7.69958   9
  -1  20   3 11.0388 6.26575   8
   1  20   3 9.39799 7.08766   9
  -1  20   3 2.59165 6.79502   9
   1 -20   3 12.2888 7.56893   9
   1  20   3 12.8163 5.99149   8
  -1  20   3 16.7864 6.06847  30
   1  20   3 19.2374 5.70597  21
   1  20   3 15.6868 5.34297  30
   1  20   4 22.9989 7.95182   9
  -1 -20   4 25.2568 9.27660   9
   1 -20   4 25.0914 9.13354   9
   1  20   4 15.4433 5.88059   8
  -1  20   4 21.7836 6.62812   8
  -1  20   4 27.5471 7.79616   9
  -1  20   4 27.0053 8.25881  24
   1  20   4 25.9435 8.69642  24
  -1  20   4 27.2683 6.06212  22
   1  20   4 20.9390 5.87311  22
  -1 -20   4 22.1997 4.67814  17
   1 -20   4 26.6199 5.04168  17
  -1 -20   4 13.7019 5.96992   7
   1 -20   4 17.5117 6.46304   7
   1  20   4 23.1244 7.09541   5
  -1  20   4 23.1737 7.88626   5
   1  20   4 27.1550 6.42850  21
  -1 -20   4 26.5001 6.80395  26
   1 -20   4 17.1867 6.19887  26
  -1  20   4 19.8892 6.09108  30
   1 -20   5 18.4852 5.27294  17
  -1 -20   5 10.7158 7.18774   7
   1 -20   5 14.1656 7.63989   7
  -1  20   5 21.5707 6.60593  22
   1  20   5 23.4152 6.70357  22
  -1 -20   5 24.3075 6.49475  10
   1 -20   5 14.4044 6.56170  10
   1 -20   5 12.4136 6.98497  26
  -1 -20   5 14.1985 7.28687  26
  -1 -20   5 16.0044 9.84610   9
  -1  20   5 14.7267 7.86806   9
   1  20   5 25.9869 8.56788   9
   1 -20   5 31.8386 10.0216   9
   1  20   5 14.8886 6.26127  21
   1  20   5 20.7858 7.33810   5
  -1  20   5 19.0940 7.50341   5
  -1  20   5 5.15771 8.34500  24
   1  20   5 23.9350 9.20264  24
  -1  20   6 18.0048 8.57596   9
   1  20   6 16.6706 8.75017   9
   1  20   6 11.8190 6.83081  22
  -1  20   6 18.4215 7.15315  22
   1 -20   6 3.47969 7.67676  10
  -1 -20   6 9.97045 7.61093  10
   1 -20   6 2.42281 9.46767   7
  -1 -20   6 14.8249 9.17851   7
   1  20   6 23.2892 9.85906  24
   1 -20   6-3.21738 6.93493  23
  -1  20   6 17.3721 9.19178  24
   1 -20   6 17.2500 7.97074  26
  -1 -20   6 9.38907 8.14129  26
  -1 -20   6 12.0262 7.78728   3
   1 -20   6 10.1274 7.91761   3
  -1  20   6 14.6692 8.22018  12
   1  20   6 14.3026 7.44564  12
  -1 -21  -6 83.7466 8.73203  15
   1 -21  -6 69.2180 8.83802  15
   1  21  -6 94.3209 11.8080  28
  -1  21  -6 77.0666 10.9440  28
  -1 -21  -6 73.3918 7.24889  20
   1 -21  -6 77.8649 7.44016  20
   1 -21  -6 59.7222 8.94701   2
  -1 -21  -6 87.4358 9.51936   4
   1 -21  -6 80.9855 9.52352   4
   1  21  -6 68.5765 9.53518   4
  -1  21  -6 82.0464 10.2519   4
  -1  21  -6 62.9951 8.55071  16
  -1 -21  -6 60.2302 10.3148   3
   1 -21  -6 79.6158 10.3192   3
   1  21  -6 88.2285 9.39428  12
  -1 -21  -6 73.0736 8.20632  11
   1 -21  -6 82.8174 8.82823  11
  -1  21  -6 61.7411 8.71670  12
   1  21  -6 78.5762 11.2286   6
  -1  21  -6 83.8001 11.4429   6
   1 -21  -6 64.1111 7.94314  27
   1  21  -6 79.5877 9.65419  11
  -1 -21  -6 49.7954 10.7719  10
   1 -21  -6 59.6390 10.9755  10
  -1  21  -6 71.7273 9.71555  11
   1  21  -6 67.6291 8.37219  13
   1  21  -5 120.270 9.57906  16
  -1  21  -5 112.116 9.36632  16
  -1  21  -5 111.830 10.0408  11
  -1 -21  -5 113.888 8.71969  11
   1 -21  -5 115.531 9.13288  11
   1  21  -5 104.682 9.67947  11
   1  21  -5 108.261 11.8115   6
  -1 -21  -5 114.647 9.55844   4
  -1  21  -5 102.877 11.0833   6
   1  21  -5 148.105 11.6957  28
  -1  21  -5 121.122 11.0290  28
   1 -21  -5 111.124 8.29645  27
  -1 -21  -5 122.025 11.5209   3
   1 -21  -5 100.572 10.9746   3
   1  21  -5 116.590 9.60720   4
  -1  21  -5 125.198 10.3035   4
   1 -21  -5 104.491 9.71908   4
  -1 -21  -5 121.672 9.22585  15
   1 -21  -5 111.803 9.59911  15
   1  21  -5 117.189 9.11277  12
   1  21  -5 130.153 9.13365  13
  -1  21  -5 116.771 9.13013  12
   1 -21  -5 118.590 7.80304  20
  -1  21  -5 108.461 7.21559  20
  -1 -21  -5 116.984 7.79286  20
  -1  21  -4 169.218 8.43596  20
   1  21  -4 172.958 7.87189  20
   1 -21  -4 174.470 9.16499  20
  -1 -21  -4 177.529 8.86352  20
  -1 -21  -4 184.100 10.3821  15
   1 -21  -4 176.129 10.7387  15
  -1  21  -4 169.125 10.8975   4
   1 -21  -4 184.877 11.2108   4
  -1 -21  -4 164.086 10.5258   4
   1  21  -4 157.197 10.1943   4
   1  21  -4 156.998 12.2265   6
   1  21  -4 182.701 10.8151  16
  -1  21  -4 169.418 10.0517  16
  -1 -21  -4 177.922 11.4342  29
   1 -21  -4 183.295 11.2399  29
  -1 -21  -4 170.268 9.74423  11
   1  21  -4 162.264 10.2420  11
  -1  21  -4 172.004 10.8114  11
   1 -21  -4 181.569 10.3920  11
   1 -21  -4 181.031 9.47367  27
   1  21  -4 170.032 11.5976  28
  -1  21  -4 143.633 11.3980  28
  -1  21  -4 176.610 9.76354  12
   1  21  -4 154.749 9.68087  12
   1 -21  -4 188.782 13.2323   3
  -1 -21  -4 179.080 13.3629   3
  -1  21  -3 149.743 8.80418  21
   1 -21  -3 160.151 9.74562  11
  -1 -21  -3 175.904 9.56597  11
  -1  21  -3 173.739 9.84359  11
   1  21  -3 158.994 9.32080  11
   1 -21  -3 174.395 10.4636   4
  -1  21  -3 169.440 10.1390   4
  -1 -21  -3 175.101 10.0816   4
   1  21  -3 170.941 9.63308   4
  -1  21  -3 163.700 11.8426  31
   1  21  -3 192.243 12.5131  31
   1  21  -3 186.218 10.0761  16
  -1  21  -3 172.885 9.81067  16
   1  21  -3 178.052 11.6473   6
   1 -21  -3 166.486 13.0415   3
  -1 -21  -3 158.483 13.0224   3
  -1  21  -3 158.493 10.8444  28
   1  21  -3 172.577 11.0171  28
   1 -21  -3 168.919 8.83204  27
  -1 -21  -3 169.320 9.85641  15
   1  21  -3 159.448 9.64166  15
   1 -21  -3 170.071 10.3941  15
  -1  21  -3 152.180 10.0254  15
   1  21  -3 172.861 7.50478  20
   1 -21  -3 171.016 8.63282  20
  -1 -21  -3 172.457 8.37528  20
  -1  21  -3 169.438 8.09274  20
  -1 -21  -3 175.017 11.3646  29
   1 -21  -3 173.286 11.1869  29
   1 -21  -2 213.071 9.72455  20
   1  21  -2 224.918 8.75739  20
  -1  21  -2 223.486 9.26832  20
  -1 -21  -2 208.590 9.35672  20
  -1  21  -2 223.429 11.1329   4
   1  21  -2 214.729 10.5017   4
   1 -21  -2 221.169 11.5671   4
  -1 -21  -2 216.391 11.1464   4
  -1 -21  -2 219.047 12.8360  29
   1 -21  -2 215.305 12.4923  29
   1 -21  -2 214.106 9.76593  27
   1  21  -2 222.635 11.0468  16
   1  21  -2 236.419 10.5815  15
  -1  21  -2 209.981 10.8632  15
  -1  21  -2 217.162 10.4335  21
   1  21  -2 214.088 10.7742  21
   1  21  -2 220.290 10.0710  11
   1 -21  -2 211.550 11.0859  11
  -1 -21  -2 223.850 10.8358  11
  -1  21  -2 228.267 10.7059  11
  -1  21  -2 215.199 12.3632  31
   1  21  -2 219.964 12.5396  31
   1  21  -2 218.350 11.8400   6
  -1  21  -1 273.575 11.6396  11
   1 -21  -1 279.485 12.5734  24
  -1 -21  -1 262.719 12.5743  24
  -1  21  -1 283.276 13.3475  26
   1  21  -1 284.577 13.4661  26
  -1  21  -1 271.542 12.0698  21
   1  21  -1 271.517 12.4497  21
   1  21  -1 268.653 13.7011  31
  -1 -21  -1 270.548 12.6722   4
   1 -21  -1 256.592 12.8661   4
   1  21  -1 282.156 12.0958  16
   1  21  -1 264.281 12.8614   6
  -1  21  -1 269.437 12.2468   4
  -1  21  -1 263.262 11.8310  15
   1  21  -1 274.302 11.3391  15
   1 -21  -1 250.317 12.0407   2
  -1 -21  -1 279.237 10.6356  27
   1 -21  -1 267.058 10.9114  27
   1 -21  -1 258.670 14.3772  29
  -1 -21  -1 292.941 14.7456  29
  -1 -21   0 191.292 10.5308   4
   1 -21   0 181.451 10.9030   4
   1  21   0 188.856 9.24959  16
   1  21   0 188.838 9.59093   6
   1 -21   0 184.048 9.07052  25
  -1 -21   0 197.286 8.97402  25
  -1  21   0 194.999 9.01992  15
   1  21   0 190.823 8.54240  15
  -1 -21   0 199.433 10.4743   9
  -1  21   0 193.232 8.59294  22
   1  21   0 187.135 9.90561  21
  -1  21   0 190.191 10.2289  26
   1 -21   0 180.427 8.22737  27
   1  21   0 189.531 10.4834  26
  -1 -21   0 207.452 10.7405  24
   1 -21   0 184.972 10.2320  24
   1 -21   0 172.755 9.06880   2
   1 -21   1 253.819 11.5159  25
  -1 -21   1 259.977 11.2266  25
   1  21   1 243.112 11.9742  26
  -1  21   1 240.058 11.7732  26
  -1  21   1 267.199 10.8523  15
   1  21   1 270.157 10.4840  15
  -1 -21   1 250.206 10.5160   2
   1 -21   1 250.976 12.8649  24
  -1 -21   1 236.697 12.7303  24
  -1  21   1 245.205 10.8492  22
   1  21   1 247.934 11.8657  21
   1  21   1 264.356 11.4894  22
  -1  21   1 272.042 13.1825  30
   1  21   1 270.775 12.5641  30
   1 -21   1 273.311 10.7901   2
  -1 -21   1 259.503 12.5835   9
   1 -21   1 277.816 12.4879   9
   1 -21   2 234.938 10.6749  26
   1  21   2 217.454 11.1483  26
  -1 -21   2 245.240 10.9619  26
  -1  21   2 212.462 10.7844  26
  -1  21   2 223.958 11.9008  30
   1  21   2 225.840 11.2188  30
   1  21   2 229.024 10.9029  22
   1  21   2 227.371 11.2067  21
  -1  21   2 222.841 10.3137  22
   1 -21   2 214.478 11.8859   9
  -1 -21   2 220.128 12.1308   9
  -1 -21   2 214.995 10.7191  25
   1 -21   2 257.978 11.5266  25
  -1  21   2 218.467 12.4831   9
   1  21   2 205.311 12.6900   9
   1 -21   2 217.552 10.2154  17
   1 -21   3 165.304 8.55307  17
  -1 -21   3 162.060 9.95134  25
   1 -21   3 165.770 10.5494  25
   1  21   3 172.233 7.53396  16
   1 -21   3 178.663 9.40020  26
  -1 -21   3 166.446 9.56326  26
  -1  21   3 172.425 9.34760  26
   1  21   3 150.209 9.31549  26
   1  21   3 151.012 9.60942  21
  -1  21   3 154.170 9.12535  22
   1  21   3 149.095 9.15926  22
   1  21   3 157.331 9.68866   8
   1  21   3 176.925 11.6642   9
   1 -21   3 132.970 10.8718   9
  -1  21   3 160.481 10.3099   8
  -1  21   3 156.862 11.0399   9
  -1 -21   3 173.043 11.5702   9
  -1  21   3 150.018 9.78368  30
   1  21   3 164.658 9.37429  30
  -1 -21   3 166.080 8.81660   7
   1 -21   3 164.024 9.01849   7
   1 -21   4 151.272 9.91339  26
  -1  21   4 181.961 10.0233  26
   1  21   4 172.403 9.91277  26
  -1 -21   4 155.230 10.1590  26
  -1 -21   4 148.994 9.86439   7
   1 -21   4 177.590 10.5922   7
   1  21   4 148.634 11.9514  24
  -1  21   4 175.343 11.6157   9
   1  21   4 157.513 11.5888   9
   1 -21   4 170.249 8.81592  17
  -1 -21   4 159.298 8.33831  17
  -1 -21   4 165.128 12.4495   9
   1  21   4 157.075 9.79039   8
  -1  21   4 164.525 10.2433   8
   1 -21   4 168.293 12.1953   9
  -1  21   4 182.652 10.5921  30
   1  21   4 141.121 9.62626  22
  -1  21   4 171.302 9.85372  22
   1  21   4 164.779 9.91393  21
   1  21   4 155.077 11.0997   5
  -1  21   4 148.504 11.4840   5
   1 -21   5 128.861 10.6151   7
  -1 -21   5 97.7033 9.75709   7
   1 -21   5 106.856 9.18178  26
  -1 -21   5 106.210 9.49768  26
   1 -21   5 108.359 9.18757  10
   1  21   5 113.617 10.8499   9
  -1 -21   5 98.6956 8.55930  10
   1  21   5 112.295 11.5300  24
  -1  21   5 99.6634 10.9219  24
  -1 -21   5 122.102 12.5927   9
   1 -21   5 124.423 12.3832   9
  -1  21   5 98.0855 10.3255   9
  -1  21   5 111.864 9.02971  22
   1  21   5 102.022 8.90408  22
   1  21   5 110.391 8.59702  21
   1  21   5 93.1321 9.48698   5
  -1  21   5 117.261 10.3214   5
   1  21   6 77.2022 10.4448   9
   1 -21   6 72.4650 12.2612   9
  -1 -21   6 77.6473 12.4133   9
  -1  21   6 74.4812 10.0707   9
   1  21   6 62.0843 11.0012  24
  -1  21   6 81.0410 11.2138  24
   1 -21   6 52.1200 8.02892  23
  -1  21   6 76.8899 8.51786  22
   1  21   6 68.1647 8.76957  22
   1 -21   6 73.4348 11.2666   7
  -1 -21   6 77.8748 10.7284   7
   1 -21   6 74.3407 9.64149   3
  -1 -21   6 69.7477 9.50165   3
   1  21   6 72.8574 8.90636  12
  -1  21   6 63.8267 9.34295  12
   1 -21   6 86.4877 9.57340  10
  -1 -21   6 66.3660 8.97355  10
   1 -21   6 79.1522 9.22355  26
  -1 -21   6 78.8010 9.52392  26
   1  22  -6 22.6422 7.74513  13
  -1  22  -6 21.6489 5.46889  20
  -1 -22  -6 34.5919 6.45907  20
   1 -22  -6 29.5247 6.35708  20
   1 -22  -6 18.3902 8.07561   2
   1 -22  -6 36.1640 8.54208   4
   1  22  -6 22.3647 8.19305   4
  -1 -22  -6 26.5439 8.41213   4
  -1  22  -6 23.7874 8.59346   4
  -1  22  -6 29.2962 10.0447  28
   1  22  -6 37.2610 10.5027  28
   1 -22  -6 10.2050 8.78356   3
  -1 -22  -6 31.8048 9.64771   3
  -1  22  -6 31.7150 7.87546  16
   1 -22  -6 29.6510 8.35130  15
  -1 -22  -6 25.3492 8.13153  15
  -1 -22  -6 27.8772 10.6739  10
  -1  22  -6 40.9310 9.27291  11
   1  22  -6 29.4813 8.54068  11
   1 -22  -6 42.9149 10.7279  10
   1  22  -6 17.0343 10.4390   6
  -1  22  -6 29.0470 10.3851   6
   1 -22  -6 38.0853 7.32798  27
   1  22  -6 35.9305 8.37304  12
  -1  22  -6 24.2363 7.91959  12
  -1 -22  -6 33.7513 7.71241  11
   1 -22  -6 21.6398 7.75320  11
   1  22  -5 121.158 9.69447   4
   1 -22  -5 105.645 9.93010   4
  -1  22  -5 113.007 10.0731   4
  -1 -22  -5 110.399 9.78892   4
  -1  22  -5 128.271 11.2655  28
   1  22  -5 125.341 11.8206  28
   1 -22  -5 106.819 8.42897  27
  -1  22  -5 122.386 9.59655  16
   1  22  -5 99.2009 9.73629  16
  -1 -22  -5 109.702 9.60022  15
   1 -22  -5 97.6153 9.81529  15
  -1 -22  -5 121.231 7.89189  20
  -1  22  -5 116.474 7.27988  20
   1 -22  -5 123.284 7.97520  20
   1  22  -5 100.268 11.3627   6
  -1  22  -5 113.042 11.8503   6
   1 -22  -5 121.805 11.6310   3
  -1 -22  -5 123.844 11.7787   3
   1  22  -5 114.878 8.93794  13
  -1  22  -5 128.091 9.29706  12
   1  22  -5 99.8430 9.39887  11
   1 -22  -5 112.238 9.35670  11
  -1 -22  -5 94.4338 8.72876  11
   1  22  -5 100.370 9.11769  12
  -1  22  -5 109.289 10.1004  11
   1  22  -4 58.9131 7.40536  11
  -1  22  -4 76.9542 8.37986  11
   1 -22  -4 69.8031 6.61783  27
  -1 -22  -4 69.8487 6.11983  20
   1  22  -4 70.8958 5.03173  20
   1 -22  -4 71.5151 6.48462  20
  -1  22  -4 65.5615 5.78023  20
   1  22  -4 61.8751 9.42991   6
  -1 -22  -4 53.5521 7.75977   4
   1 -22  -4 67.6556 8.33532   4
   1  22  -4 67.2170 7.58931   4
  -1  22  -4 60.8863 7.94469   4
  -1 -22  -4 46.8222 10.3005   3
   1 -22  -4 67.9822 10.4462   3
  -1  22  -4 62.8189 7.37310  16
   1  22  -4 73.6768 8.03803  16
  -1  22  -4 51.1995 8.73078  28
   1  22  -4 58.8718 9.22948  28
   1 -22  -4 65.5457 8.06418  11
  -1 -22  -4 59.6280 7.41628  11
   1  22  -4 67.3434 7.38711  12
  -1 -22  -4 56.4620 7.73397  15
   1 -22  -4 73.8461 8.24786  15
  -1 -22  -4 67.4313 8.71074  29
   1 -22  -4 68.5055 8.57879  29
  -1  22  -4 79.9359 7.43032  12
   1  22  -4 65.7721 6.86908  13
  -1  22  -3 159.208 9.19792  21
   1  22  -3 176.935 7.69016  20
  -1  22  -3 192.193 8.40840  20
  -1 -22  -3 185.126 8.71472  20
   1 -22  -3 172.114 8.99029  20
   1  22  -3 152.290 12.3132  31
  -1  22  -3 185.989 12.5752  31
   1  22  -3 190.825 10.0076   4
  -1 -22  -3 170.441 10.4526   4
   1 -22  -3 176.862 10.8938   4
  -1  22  -3 188.056 10.5982   4
   1  22  -3 158.009 9.83815  15
   1 -22  -3 162.293 10.5890  15
  -1  22  -3 171.853 10.3452  15
  -1 -22  -3 163.181 10.2059  15
   1  22  -3 189.802 10.2801  16
  -1  22  -3 193.992 10.4711  16
   1 -22  -3 155.966 13.2497   3
  -1 -22  -3 160.305 13.4816   3
   1 -22  -3 173.238 11.4039  29
  -1 -22  -3 174.820 11.7578  29
   1 -22  -3 172.896 9.17070  27
  -1  22  -3 158.568 11.0655  28
   1  22  -3 162.478 11.4123  28
   1 -22  -3 173.193 10.5753  11
   1  22  -3 178.637 9.64042  11
  -1  22  -3 173.874 9.92931  11
  -1 -22  -3 178.497 9.92910  11
   1  22  -3 172.013 11.5078   6
  -1  22  -2 71.1760 6.67555  11
   1  22  -2 67.9535 6.05890  11
  -1 -22  -2 70.8545 7.13193  11
   1 -22  -2 63.0073 7.45304  11
  -1  22  -2 76.4056 5.22549  20
   1 -22  -2 63.8179 5.56196  20
  -1  22  -2 66.5973 6.51562  21
  -1 -22  -2 58.4412 5.39501  20
   1  22  -2 65.5192 7.08357  21
  -1 -22  -2 54.3386 8.68994  29
   1 -22  -2 79.2334 8.94027  29
   1  22  -2 75.5734 7.22252  16
  -1  22  -2 62.3470 6.92999  15
   1  22  -2 68.1174 6.41313  15
  -1  22  -2 78.9757 8.82867  31
   1  22  -2 82.0264 9.05713  31
   1 -22  -2 51.8391 6.76769   2
   1 -22  -2 70.4396 5.83311  27
   1  22  -2 52.9354 6.32193   4
  -1  22  -2 67.2681 6.96406   4
   1 -22  -2 57.1826 7.39302   4
  -1 -22  -2 68.5922 7.23358   4
   1  22  -2 79.0430 8.45273   6
  -1  22  -1 243.998 10.9604  11
  -1 -22  -1 269.125 12.1896  24
   1 -22  -1 243.284 11.8344  24
  -1 -22  -1 264.884 14.3867  29
   1 -22  -1 242.772 13.8421  29
  -1  22  -1 237.895 11.4824  21
   1  22  -1 243.211 11.7482  21
   1 -22  -1 235.100 12.5067   4
  -1 -22  -1 240.916 12.0823   4
  -1  22  -1 228.144 12.6803  26
   1  22  -1 243.877 12.9953  26
  -1 -22  -1 231.937 9.38379  18
   1  22  -1 238.017 11.3911  16
   1  22  -1 272.761 10.7571  15
  -1  22  -1 265.272 11.2251  15
   1 -22  -1 218.468 11.2574   2
   1  22  -1 243.331 13.0077  31
   1 -22  -1 234.582 10.1685  27
  -1 -22  -1 232.637 9.79706  27
   1  22  -1 243.682 12.3259   6
   1  22   0 22.0033 5.81216  21
   1 -22   0 24.1557 7.07839   4
  -1 -22   0 18.5669 6.55671   4
   1  22   0 23.4276 5.11228  16
   1 -22   0 24.3989 4.86644  25
  -1 -22   0 21.8517 4.73579  25
   1  22   0 18.1515 6.54392  26
  -1  22   0 29.9233 6.61063  26
   1 -22   0 21.0978 3.96956  27
  -1 -22   0 18.8570 3.34719  27
   1  22   0 22.4139 5.30170   6
  -1 -22   0 18.2330 6.28027  24
   1 -22   0 38.3681 6.64972  24
  -1  22   0 20.4824 4.48564  22
   1 -22   0 26.1392 5.17514   2
   1  22   0 25.9059 4.34360  15
  -1  22   0 23.5225 4.74751  15
  -1 -22   1 239.938 12.7194  24
   1 -22   1 246.313 12.6220  24
   1 -22   1 238.843 11.8881   9
  -1 -22   1 234.744 12.1972   9
   1  22   1 221.652 10.9112  22
   1  22   1 247.711 11.8636  21
  -1  22   1 219.279 10.3607  22
  -1 -22   1 257.458 11.0668  25
   1 -22   1 232.286 11.1007  25
   1  22   1 259.790 10.0938  15
  -1  22   1 235.007 10.4134  15
   1  22   1 246.379 10.7763  16
   1  22   1 233.504 10.3633   6
  -1 -22   1 221.229 10.0195   2
   1 -22   1 243.959 10.3046   2
   1  22   1 247.750 11.9414  26
  -1  22   1 249.642 11.8438  26
   1  22   1 232.989 12.1010  30
  -1  22   1 232.194 12.4892  30
   1  22   2 66.3620 5.62685  16
   1  22   2 73.4296 7.41046  21
   1 -22   2 73.9205 7.41837  25
  -1 -22   2 74.7501 7.01418  25
   1 -22   2 69.8234 8.71537  24
  -1 -22   2 75.0947 8.89781  24
   1  22   2 77.8616 6.94019  22
  -1  22   2 76.4900 6.37563  22
   1 -22   2 62.7777 6.07376  17
   1  22   2 76.2453 9.41673   9
  -1 -22   2 78.6480 8.31156   9
  -1  22   2 78.4084 9.13748   9
   1 -22   2 74.0813 8.04341   9
  -1  22   2 80.9631 7.06903  26
  -1 -22   2 69.8107 6.72822  26
   1  22   2 64.7877 7.12477  26
  -1  22   2 83.2352 7.92024  30
   1  22   2 67.9996 7.00262  30
  -1 -22   3 191.302 9.34002   7
   1 -22   3 205.621 9.90489   7
  -1  22   3 172.685 9.84665  26
   1 -22   3 176.531 9.75624  26
  -1 -22   3 168.213 9.80119  26
   1  22   3 178.329 9.94958  26
  -1 -22   3 170.886 10.4580  25
   1 -22   3 164.955 10.9030  25
  -1  22   3 163.386 9.42277  22
   1  22   3 158.951 10.1738  21
   1  22   3 157.958 9.62781  22
   1 -22   3 166.111 8.90898  17
  -1  22   3 161.406 10.7683   8
   1  22   3 153.089 9.99053   8
  -1  22   3 148.875 11.3214   9
   1  22   3 160.362 11.7381   9
  -1 -22   3 152.474 11.6217   9
   1 -22   3 162.083 11.3230   9
  -1  22   3 171.256 10.4484  30
   1  22   3 170.650 9.75089  30
   1  22   4 68.2131 9.81754   9
   1 -22   4 87.2424 10.4236   9
  -1 -22   4 74.0580 10.5022   9
  -1  22   4 64.0716 8.15171   8
   1  22   4 68.3196 7.53625   8
  -1  22   4 66.3050 9.27500   9
  -1  22   4 62.3601 7.26357  22
   1  22   4 60.4582 7.60382  22
   1 -22   4 66.3174 6.32399  17
  -1 -22   4 53.0237 5.57882  17
  -1 -22   4 66.1990 7.55825   7
   1 -22   4 54.6107 7.35720   7
   1  22   4 62.0863 7.60282  21
  -1  22   4 56.4574 7.48996  30
  -1  22   4 57.2189 9.33689   5
   1  22   4 44.9037 8.14595   5
  -1 -22   4 66.0208 7.64243  26
   1  22   4 69.4425 7.50810  26
  -1  22   4 64.6811 7.46483  26
   1 -22   4 54.4130 7.28354  26
  -1  22   5 102.718 8.89145  22
   1  22   5 102.612 9.13781  22
   1  22   5 101.336 8.59719  21
  -1 -22   5 111.861 8.81911  10
   1 -22   5 104.667 9.02233  10
   1 -22   5 103.156 9.26894  26
  -1 -22   5 108.974 9.44075  26
   1  22   5 105.031 8.99798  26
   1  22   5 82.8705 9.50081   5
  -1  22   5 110.995 10.3877   5
   1  22   5 103.258 11.5363  24
  -1  22   5 94.4141 11.1584  24
   1 -22   5 101.000 10.0886   7
  -1 -22   5 73.6737 9.34540   7
   1  22   5 99.0745 10.8293   9
  -1  22   5 107.965 10.7622   9
   1 -22   5 124.708 12.4676   9
  -1 -22   5 142.459 12.8894   9
  -1  22   6 44.1243 9.84138   9
   1  22   6 40.0097 9.96297   9
   1 -22   6 44.3689 11.7617   9
  -1 -22   6 39.2277 11.5995   9
  -1  22   6 26.0721 7.67241  22
   1  22   6 19.5973 7.61742  22
   1 -22   6 21.9020 8.43327   3
  -1 -22   6 30.5243 8.68646   3
   1  22   6 25.9478 7.99360  12
  -1  22   6 21.1734 8.76007  12
   1 -22   6 25.9094 8.18570  26
   1 -22   6 25.3259 10.0737   7
  -1 -22   6 19.9621 9.41980   7
  -1  22   6 30.1181 10.6476  24
   1 -22   6 12.9572 7.09706  23
   1  22   6 12.2135 10.2346  24
  -1 -22   6 32.1024 8.39456  10
   1 -22   6 40.6715 8.67648  10
   1  23  -5 53.6651 8.16613  11
  -1  23  -5 53.4932 8.62485  11
  -1  23  -5 62.6042 9.88401  28
   1  23  -5 67.5315 10.3680  28
  -1  23  -5 52.8149 5.77350  20
   1 -23  -5 51.6627 6.47292  20
  -1 -23  -5 55.2742 6.34543  20
   1 -23  -5 40.0057 8.04136   2
   1 -23  -5 48.2972 8.52532   4
  -1  23  -5 67.0799 8.87222   4
   1  23  -5 37.7473 7.63855   4
  -1 -23  -5 62.7809 8.71454   4
  -1  23  -5 40.1825 7.61914  12
   1  23  -5 48.1255 7.87963  12
  -1 -23  -5 37.3213 7.67212  11
   1 -23  -5 53.3009 8.29246  11
   1  23  -5 43.0214 8.34654  16
  -1  23  -5 44.4059 7.84612  16
  -1 -23  -5 70.7393 10.6979   3
   1 -23  -5 53.8403 10.0149   3
   1 -23  -5 36.7792 8.50214  15
  -1 -23  -5 68.4263 8.58560  15
   1  23  -5 63.0530 7.80987  13
   1  23  -5 46.0989 9.77359   6
  -1  23  -5 44.9130 10.3442   6
   1 -23  -5 44.5069 7.03220  27
  -1  23  -4 13.1204 6.85856  11
   1  23  -4 35.3960 6.88374  11
  -1  23  -4 6.70560 8.35392  28
   1  23  -4 18.7097 8.85559  28
  -1  23  -4 26.2523 4.76318  20
   1 -23  -4 25.0181 5.54685  20
  -1 -23  -4 33.5749 5.57264  20
   1 -23  -4 24.6211 7.11721  11
   1  23  -4 23.8281 6.30233  12
  -1  23  -4 24.7257 6.50623  12
  -1 -23  -4 27.7843 6.88793  11
  -1 -23  -4 49.5799 7.60187   4
   1  23  -4 30.4778 6.76278   4
  -1  23  -4 26.9393 7.15469   4
   1 -23  -4 30.7102 7.58120   4
   1  23  -4 44.2655 9.35689   6
  -1  23  -4 31.2373 8.67048   6
  -1  23  -4 39.9844 7.30911  16
   1  23  -4 22.8215 7.38687  16
  -1 -23  -4 30.9666 10.1775   3
   1 -23  -4 30.2622 10.2863   3
   1  23  -4 17.8986 6.07514  13
   1 -23  -4 17.9225 5.44343  27
   1  23  -4 25.3927 6.89409  15
   1 -23  -4 44.5862 8.19339  15
  -1 -23  -4 25.7182 7.48821  15
  -1  23  -4 27.4814 7.55135  15
  -1 -23  -4 19.7457 7.86940  29
   1 -23  -4 29.8139 7.76515  29
   1 -23  -3 30.7333 5.66477  27
   1  23  -3 33.2452 9.22593  31
  -1  23  -3 41.4861 8.86957  31
   1 -23  -3 32.4570 7.08930  11
  -1 -23  -3 45.2144 6.96083  11
   1  23  -3 20.3077 7.75393  28
  -1  23  -3 20.6921 7.69041  28
   1  23  -3 29.5541 3.99501  20
   1 -23  -3 45.1483 5.75106  20
  -1  23  -3 35.9570 4.64866  20
  -1 -23  -3 34.8031 5.19966  20
  -1  23  -3 36.1252 6.19215  21
   1 -23  -3 42.2147 7.63558  15
   1  23  -3 26.4870 6.49102  15
  -1  23  -3 37.1294 7.07419  15
  -1 -23  -3 23.6313 6.92128  15
  -1 -23  -3 45.1350 7.23031   4
  -1  23  -3 39.7180 6.81904   4
   1 -23  -3 37.2092 7.39508   4
   1  23  -3 42.9668 6.33133   4
   1  23  -3 49.9395 7.13563  16
  -1  23  -3 49.1750 6.92101  16
   1  23  -3 31.8104 5.46302  13
   1  23  -3 32.5599 5.94840  11
  -1  23  -3 41.9674 6.45746  11
   1  23  -3 29.3134 8.34808   6
  -1 -23  -3 27.9277 8.19332  29
   1 -23  -3 47.6045 8.25754  29
  -1 -23  -3 29.3911 10.1932   3
   1 -23  -3 32.9090 10.6509   3
  -1 -23  -2 38.7911 8.52544  29
   1 -23  -2 39.6084 8.40989  29
   1 -23  -2 34.9160 7.05454  11
  -1 -23  -2 41.3803 6.82289  11
  -1 -23  -2 40.7584 4.88994  20
  -1  23  -2 48.4175 4.67098  20
   1  23  -2 38.2829 6.84870  21
  -1  23  -2 29.3106 6.06572  21
   1  23  -2 58.4453 4.98796  13
   1  23  -2 44.5269 7.77512   6
   1 -23  -2 43.3564 6.73384   2
   1  23  -2 45.1000 6.55917  16
   1  23  -2 39.6853 5.99801  15
  -1  23  -2 45.4725 6.55336  15
   1  23  -2 49.4633 5.68315  11
  -1  23  -2 50.3493 6.08765  11
   1 -23  -2 39.3222 5.24912  27
  -1 -23  -2 50.3474 5.13337  27
  -1  23  -2 46.1859 6.64036   4
   1 -23  -2 49.3344 7.60442   4
   1  23  -2 38.7697 5.89215   4
  -1 -23  -2 43.2460 7.06448   4
   1  23  -2 45.1946 8.39710  31
  -1  23  -2 39.4406 7.86164  31
  -1 -23  -1 34.4209 6.87408   4
   1 -23  -1 38.9349 7.52750   4
  -1 -23  -1 43.4781 6.87305  24
   1 -23  -1 48.1979 6.67350  24
  -1  23  -1 36.1257 6.07066  21
   1  23  -1 36.9501 6.63782  21
  -1 -23  -1 34.5961 4.29033  27
   1 -23  -1 30.2796 4.62810  27
  -1 -23  -1 32.7905 8.73703  29
   1 -23  -1 51.4604 8.95479  29
   1  23  -1 50.1301 6.38701  16
   1  23  -1 41.3126 5.29279  15
  -1  23  -1 42.5060 5.73074  15
  -1  23  -1 30.9576 7.69465  26
   1  23  -1 48.1265 8.35088  26
   1  23  -1 29.8208 6.59243   6
  -1  23  -1 41.1647 7.57503  31
   1  23  -1 29.2337 7.36232  31
   1 -23  -1 30.6877 6.05132   2
  -1  23   0 93.9876 7.80586  21
   1 -23   0 89.8690 8.85125   4
  -1 -23   0 74.5690 8.32695   4
   1  23   0 78.2784 7.55827  21
  -1 -23   0 96.9689 8.32753  24
   1 -23   0 93.4672 8.19636  24
   1  23   0 91.0664 8.49054  26
   1  23   0 86.6156 6.80060  16
   1  23   0 76.8266 5.80400  15
   1  23   0 90.8589 7.15434   6
  -1  23   0 86.7415 6.36207  15
  -1 -23   0 80.5404 5.10336  27
   1 -23   0 88.1469 6.76587  25
  -1 -23   0 86.3255 6.47537  25
  -1  23   0 69.7393 8.16349  26
   1 -23   0 86.6454 6.66692   2
  -1  23   1 43.2053 5.40195  22
   1  23   1 32.1217 5.79530  22
   1  23   1 41.7351 6.89655  26
  -1  23   1 40.3770 6.85910  26
   1  23   1 37.6828 6.88940  21
  -1 -23   1 31.2622 5.45751  25
   1 -23   1 26.3514 5.72500  25
  -1 -23   1 35.6399 7.29107   9
   1 -23   1 39.6972 7.17148   9
   1  23   1 44.3849 5.44809  16
   1 -23   1 41.3297 5.14547   2
[truncated: 1,573,788 more chars]
